# Supplementary material for: Association between dietary protein intake, diet quality and diversity, and obesity among women of reproductive age in Kersa, Ethiopia
Source: Front Public Health. 2023 Nov 14;11:1258515. doi: 10.3389/fpubh.2023.1258515 (PMC10682820; doi:10.3389/fpubh.2023.1258515)
Supplement: Supplementary file 2 [file Table_2.XLSX]

## Sheet: Sheet1
location_id_n	ID	individualId	BMI_Binary	BMI_Cat	protein_RDA	MDD_cat	Educa_cat	Occupation_cat	preg_lact	Religion_new	womenage	Marital_s_cat	wealth_index	Age_catago	t_energy	t_protein	t_fat	t_cho	perc_energ_t_prot	perc_energ_t_prot_4	perc_ener_anim_prot	perc_energ_plant_prot	animalprot	plantprtein	T_prot_RDA_cat	GDQS	GDQS_Cat	t_fiber	mfp	perc_mfp	schoollevel	rel_head	desc_employement	emp_type	A10_curmarstatus	dur_withpartner	schoollevel_par	desc_employofpartner	child2	child2_4	child5_14	adult	source_water	safewater	make_safewater	makesafewater_other	toiletsfacility	num_pregnancy	num_livebirth
ABA0590010	ABA059001	ABA059001002	Not underweight/obese	normal	Low	less than 5	No formal ed	agriculture	Lactating	Muslim	25	Married or l	rich	0	1149.65	37.55	26.13	207.54	13.07	Q4	4.46	8.61	12.81	24.74	below_RDA	18.5	Moderate ris	15.51	0	0	Never attend	Spouse	Agriculture	Seasonal	1	14	Never attend	Agriculture	1	1	2	2	Piped into c	yes	Boil		Pit latrine	5	4
ABA0591010	ABA059101	ABA059101002	Not underweight/obese	normal	Low	5 or more fo	No formal ed	agriculture	Non-pregnant	Muslim	35	Married or l	middle	1	925.19	20.99	20.37	179.29	9.08	Q1	0	9.08	0	20.99	below_RDA	19	Moderate ris	14.03	0	0	Never attend	Respondent i	Agriculture	Seasonal	1	18	Never attend	Agriculture	1	1	2	3	Piped into c	no			Pit latrine	5	5
ABA0596010	ABA059601	ABA059601002	Not underweight/obese	normal	Moderate	less than 5	No formal ed	agriculture	Lactating	Muslim	34	Married or l	rich	1	1160.88	42.49	16.18	230.3	14.64	Q4	0.16	14.48	0.46	42.03	below_RDA	20.25	Moderate ris	19.17	0.46	1.09	Never attend	Spouse	Agriculture	Seasonal	1	20	Never attend	Agriculture	1	0	0	4	Piped into c	yes	Boil		Pit latrine	1	1
ABE0188010	ABE018801	ABE018801002	Not underweight/obese	underweight	Moderate	less than 5	No formal ed	agriculture	Non-pregnant	Muslim	31	Married or l	rich	1	1370.42	41.57	27.02	258.95	12.13	Q3	3.74	8.39	12.81	28.76	below_RDA	18.5	Moderate ris	16.99	0	0	Never attend	Spouse	Agriculture	Full time	1	14	Never attend	Agriculture	0	1	2	2	Unprotected	no			No facility/	4	4
ABE0205010	ABE020501	ABE020501002	Not underweight/obese	normal	Low	less than 5	No formal ed	agriculture	Lactating	Muslim	30	Married or l	rich	1	1040.35	22.48	20.82	201.83	8.64	Q4	0	8.64	0	22.48	below_RDA	18.75	Moderate ris	12.49	0	0	Never attend	Spouse	Agriculture	Full time	1	10	Never attend	Agriculture	1	1	1	2	Unprotected	no			No facility/	4	3
ABE0217010	ABE021701	ABE021701002	Not underweight/obese	normal	Moderate	less than 5	No formal ed	agriculture	Lactating	Muslim	32	Married or l	middle	1	1746.5	62.57	32.49	328.53	14.33	Q4	2.93	11.4	12.81	49.76	above_RDA	22.5	Moderate ris	26.31	0	0	Never attend	Spouse	Agriculture	Full time	1	18	Never attend	Agriculture	1	0	2	2	Unprotected	no			No facility/	9	4
ABE0220010	ABE022001	ABE022001002	Overweight/obese	over&obese	Low	less than 5	No formal ed	agriculture	Lactating	Muslim	31	Married or l	middle	1	1400.05	42.63	27.25	265.67	12.18	Q4	3.66	8.52	12.81	29.81	below_RDA	18.5	Moderate ris	18.13	0	0	Never attend	Spouse	Agriculture	Full time	1	15	Never attend	Agriculture	1	0	2	2	Unprotected	no			No facility/	5	5
ABE0224010	ABE022401	ABE022401002	Not underweight/obese	normal	High	less than 5	No formal ed	agriculture	Lactating	Muslim	36	Married or l	middle	2	2227.55	65.82	35.47	440.7	11.82	Q2	1.64	10.18	9.15	56.67	above_RDA	25	Low risk	29.54	0	0	Never attend	Spouse	Agriculture	Full time	1	20	Never attend	Agriculture	0	1	2	2	Unprotected	no			No facility/	6	6
ABE0239010	ABE023901	ABE023901002	Not underweight/obese	normal	Low	less than 5	No formal ed	agriculture	Lactating	Muslim	35	Married or l	middle	1	1386.6	37.28	30.9	260.18	10.75	Q2	0	10.75	0	37.28	below_RDA	17.5	Moderate ris	20.74	0	0	Never attend	Spouse	Agriculture	Full time	1	20	Never attend	Agriculture	1	2	3	2	Unprotected	no			No facility/	8	6
ABE0254010	ABE025401	ABE025401002	Not underweight/obese	normal	Low	less than 5	No formal ed	agriculture	Lactating	Muslim	36	Married or l	middle	2	1406.37	37.98	31.2	264.92	10.8	Q1	0	10.8	0	37.98	below_RDA	18	Moderate ris	22.02	0	0	Never attend	Respondent i	Agriculture	Full time	1	20	Never attend	Agriculture	1	2	1	2	Unprotected	no			No facility/	9	8
ABE0255010	ABE025501	ABE025501002	Not underweight/obese	normal	Moderate	less than 5	No formal ed	agriculture	Lactating	Muslim	31	Married or l	middle	1	1758.68	49.23	33.06	340.88	11.2	Q1	1.67	9.53	7.32	41.91	above_RDA	20	Moderate ris	24.14	0	0	Never attend	Respondent i	Agriculture	Full time	1	16	Never attend	Agriculture	1	2	1	2	Unprotected	no			No facility/	4	4
ABE0262010	ABE026201	ABE026201002	Not underweight/obese	normal	Low	less than 5	No formal ed	agriculture	Lactating	Muslim	31	Married or l	middle	1	1520.11	39.07	30.11	295.84	10.28	Q1	0	10.28	0	39.07	below_RDA	17.75	Moderate ris	22.53	0	0	Never attend	Respondent i	Agriculture	Full time	1	8	Never attend	Agriculture	1	1	0	2	Unprotected	no			No facility/	2	2
ABE0263010	ABE026301	ABE026301002	Not underweight/obese	normal	Moderate	less than 5	No formal ed	agriculture	Lactating	Muslim	36	Married or l	middle	2	1953.05	54.35	34.39	386.36	11.13	Q1	1.5	9.63	7.32	47.02	above_RDA	21	Moderate ris	29.73	0	0	Never attend	Respondent i	Agriculture	Full time	1	18	Never attend	Agriculture	1	1	2	2	Unprotected	no			No facility/	5	5
ABE0264010	ABE026401	ABE026401002	Not underweight/obese	normal	Low	less than 5	No formal ed	agriculture	Non-pregnant	Muslim	31	Married or l	middle	1	1717.07	43.17	33.8	336.71	10.06	Q1	0	10.06	0	43.17	below_RDA	19	Moderate ris	26.73	0	0	Never attend	Respondent i	Agriculture	Full time	1	14	Never attend	Agriculture	0	1	0	2	Unprotected	no			No facility/	1	1
ABE0266010	ABE026601	ABE026601002	Not underweight/obese	normal	Low	less than 5	No formal ed	agriculture	Lactating	Muslim	31	Married or l	middle	1	1523.35	36.28	29.76	302.07	9.53	Q1	0	9.53	0	36.28	below_RDA	15	Moderate ris	23.65	0	0	Never attend	Spouse	Agriculture	Full time	1	12	Never attend	Agriculture	1	2	1	2	Unprotected	no			No facility/	6	6
ABE0269010	ABE026901	ABE026901002	Not underweight/obese	underweight	High	less than 5	No formal ed	agriculture	Lactating	Muslim	28	Married or l	middle	1	1841.4	52.98	35.46	357.78	11.51	Q1	1.59	9.92	7.32	45.66	above_RDA	20	Moderate ris	30.4	0	0	Never attend	Spouse	Agriculture	Full time	1	10	Never attend	Agriculture	1	2	0	2	Unprotected	no			No facility/	4	3
ABE0270010	ABE027001	ABE027001002	Not underweight/obese	normal	Moderate	less than 5	No formal ed	agriculture	Non-pregnant	Muslim	31	Married or l	middle	1	1614.5	44.54	30.45	311.48	11.03	Q1	1.81	9.22	7.32	37.22	below_RDA	16.75	Moderate ris	20.5	0	0	Never attend	Spouse	Agriculture	Full time	1	13	Never attend	Agriculture	0	2	1	2	Unprotected	no			No facility/	5	5
ABE0271010	ABE027101	ABE027101002	Not underweight/obese	underweight	Low	less than 5	No formal ed	agriculture	Lactating	Muslim	37	Married or l	middle	2	1031.49	30.22	11.58	216.22	11.72	Q1	0.18	11.54	0.46	29.76	below_RDA	22.75	Moderate ris	18.36	0.46	1.53	Never attend	Respondent i	Agriculture	Full time	1	17	Never attend	Agriculture	0	2	2	2	Unprotected	no			No facility/	8	8
ABE0272010	ABE027201	ABE027201002	Not underweight/obese	underweight	Moderate	less than 5	No formal ed	agriculture	Lactating	Muslim	31	Married or l	middle	1	1694.93	46.27	32.69	329.08	10.92	Q1	1.73	9.19	7.32	38.95	above_RDA	17	Moderate ris	24.9	0	0	Never attend	Spouse	Agriculture	Full time	1	12	Never attend	Agriculture	0	1	2	2	Unprotected	no			No facility/	4	4
ABE0596010	ABE059601	ABE059601002	Not underweight/obese	normal	Low	less than 5	No formal ed	agriculture	Lactating	Muslim	31	Married or l	middle	1	1637.93	41.07	31.97	322.98	10.03	Q1	0	10.03	0	41.07	below_RDA	19	Moderate ris	26.71	0	0	Never attend	Spouse	Agriculture	Full time	1	11	Never attend	Agriculture	1	1	2	2	Unprotected	no			No facility/	4	4
ADA0202010	ADA020201	ADA020201002	Not underweight/obese	normal	Low	less than 5	formal educa	agriculture	Lactating	Muslim	26	Married or l	poor	1	1726.2	42.73	32.28	343.69	9.9	Q1	0	9.9	0	42.73	below_RDA	18	Moderate ris	27.15	0	0	Not finished	Spouse	Agriculture	Full time	1	15	Not finished	Agriculture	1	1	4	2	Borehole	yes	Add Bleach o		No facility/	6	6
AGE0000010	AGE000001	AGE000001002	Not underweight/obese	normal	Moderate	less than 5	No formal ed	agriculture	Lactating	Muslim	25	Married or l	poor	0	1508.82	47.5	31.49	273.73	12.59	Q3	3.4	9.2	12.81	34.69	above_RDA	23.25	Low risk	17.14	0	0	Never attend	Spouse	Agriculture	Full time	1	20	Never attend	Agriculture	1	0	2	1	Borehole	no			No facility/	7	7
AGE0000020	AGE000002	AGE000002002	Not underweight/obese	normal	Low	less than 5	No formal ed	agriculture	Lactating	Muslim	25	Married or l	rich	0	1364.77	35.59	22.53	274.51	10.43	Q1	0.54	9.9	1.83	33.76	below_RDA	22	Moderate ris	18.9	0	0	Never attend	Spouse	Agriculture	Full time	1	20	Never attend	Agriculture	1	0	2	0	Borehole	no			Flush or pou	6	6
AGE0428010	AGE042801	AGE042801002	Not underweight/obese	underweight	Moderate	less than 5	No formal ed	agriculture	Lactating	Muslim	20	Married or l	middle	0	1649.86	41.56	32.24	327.35	10.08	Q1	0	10.08	0	41.56	below_RDA	19	Moderate ris	29.29	0	0	Never attend	Spouse	Agriculture	Full time	1	4	Grade 1-10	Agriculture	1	0	0	0	Protected we	no			No facility/	1	1
AGE0429010	AGE042901	AGE042901002	Not underweight/obese	normal	Moderate	less than 5	No formal ed	agriculture	Lactating	Muslim	30	Married or l	middle	1	1434.77	46.03	29.75	261.23	12.83	Q3	3.57	9.26	12.81	33.22	above_RDA	23.25	Low risk	17.83	0	0	Never attend	Spouse	Agriculture	Full time	1	20	Grade 1-10	Agriculture	1	1	3	1	Protected we	no			No facility/	6	6
AGE0521010	AGE052101	AGE052101002	Not underweight/obese	normal	Moderate	less than 5	formal educa	agriculture	Lactating	Muslim	29	Div,Wid,Sep	middle	1	1576.38	48.39	43.44	270.32	12.28	Q2	1.86	10.42	7.32	41.07	above_RDA	28.75	Low risk	21.35	0	0	Grade 1-10	Spouse	Agriculture	Full time	2		Grade 1-10	Agriculture	1	2	1	0	Protected we	no			No facility/	6	4
AGE0522010	AGE052201	AGE052201002	Not underweight/obese	underweight	Moderate	less than 5	formal educa	Non-agricult	Lactating	Muslim	22	Married or l	rich	0	1647.63	42.02	32.32	324.36	10.2	Q4	0	10.2	0	42.02	below_RDA	19	Moderate ris	27	0	0	Grade 1-10	Spouse	Skilled manu	Full time	1	8	Grade 1-10	Skilled manu	1	1	1	0	Protected we	no			Bucket toile	3	3
AGE0531010	AGE053101	AGE053101002	Not underweight/obese	underweight	Moderate	less than 5	No formal ed	agriculture	Lactating	Muslim	26	Married or l	middle	1	1608.65	44.34	30.83	314.91	11.02	Q1	1.37	9.66	5.49	38.85	below_RDA	21	Moderate ris	26.32	0	0	Never attend	Spouse	Agriculture	Full time	1	6	Never attend	Agriculture	1	1	0	0	Protected we	no			No facility/	3	2
AGE0538010	AGE053801	AGE053801002	Overweight/obese	over&obese	Low	5 or more fo	formal educa	agriculture	Non-pregnant	Muslim	30	Married or l	rich	1	1134.84	32.07	20.01	224.44	11.3	Q1	3.87	7.43	10.98	21.09	below_RDA	18.5	Moderate ris	16.92	0	0	Grade 1-10	Spouse	Agriculture	Full time	1	20	Grade 1-10	Agriculture	0	1	3	2	Protected we	no			Bucket toile	7	7
AGE0542010	AGE054201	AGE054201002	Not underweight/obese	normal	Moderate	5 or more fo	formal educa	Non-agricult	Lactating	Muslim	25	Married or l	middle	0	1761.29	53.82	32.41	330.56	12.22	Q2	2.91	9.31	12.81	41.01	above_RDA	19.25	Moderate ris	71.55	0	0	Grade 1-10	Spouse	Skilled manu	Full time	1	15	Grade 1-10	Skilled manu	1	2	3	0	Unprotected	no			Bucket toile	4	4
AGE0954010	AGE095401	AGE095401002	Not underweight/obese	normal	Low	less than 5	No formal ed	agriculture	Lactating	Muslim	30	Married or l	rich	1	1288.4	40.3	26.45	240.87	12.51	Q2	3.98	8.53	12.81	27.48	below_RDA	18.5	Moderate ris	17.37	0	0	Never attend	Spouse	Agriculture	Full time	1	25	Never attend	Agriculture	0	1	1	2	Protected we	no			No facility/	9	6
ARA0226010	ARA022601	ARA022601002	Not underweight/obese	normal	Low	less than 5	No formal ed	agriculture	Lactating	Muslim	30	Married or l	poor	1	843.14	20.65	20.4	155.59	9.8	Q1	0	9.8	0	20.65	below_RDA	22.75	Moderate ris	13.29	0	0	Never attend	Spouse	Agriculture	Full time	1	15	Never attend	Agriculture	1	2	3	0	Protected we	no			No facility/	6	5
ARA0231010	ARA023101	ARA023101002	Not underweight/obese	normal	Moderate	less than 5	No formal ed	agriculture	Lactating	Muslim	35	Married or l	poor	1	1700.14	57.54	29.57	314.51	13.54	Q3	3.83	9.71	16.27	41.27	above_RDA	24	Low risk	20.53	5.29	9.2	Never attend	Spouse	Agriculture	Full time	1	22	Never attend	Agriculture	1	1	2	2	Protected we	no			No facility/	10	9
ARA0236010	ARA023601	ARA023601002	Not underweight/obese	normal	Low	less than 5	No formal ed	agriculture	Lactating	Muslim	35	Married or l	poor	1	1198.73	32.4	21.61	236.52	10.81	Q1	3.05	7.76	9.15	23.25	below_RDA	16.5	Moderate ris	17.13	0	0	Never attend	Spouse	Agriculture	Full time	1	19	Never attend	Agriculture	1	1	3	2	Protected we	no			No facility/	8	7
ARA0255010	ARA025501	ARA025501002	Not underweight/obese	normal	Low	less than 5	No formal ed	agriculture	Lactating	Muslim	35	Married or l	poor	1	1191.33	38.03	18.25	232.17	12.77	Q2	2.46	10.31	7.32	30.71	below_RDA	27.75	Low risk	16.93	0	0	Never attend	Spouse	Agriculture	Full time	1	21	Never attend	Agriculture	1	2	4	3	Protected we	no			No facility/	9	9
ARA9157010	ARA915701	ARA915701002	Not underweight/obese	underweight	Moderate	less than 5	No formal ed	agriculture	Non-pregnant	Muslim	35	Married or l	poor	1	1352.2	45.51	36.9	225.89	13.46	Q3	3.15	10.31	10.66	34.85	below_RDA	32	Low risk	18.85	1.51	3.32	Never attend	Spouse	Agriculture	Full time	1	20	Never attend	Agriculture	0	2	3	1	Protected we	no			No facility/	6	6
ARI0110010	ARI011001	ARI011001002	Not underweight/obese	underweight	Moderate	less than 5	No formal ed	agriculture	Non-pregnant	Muslim	25	Married or l	rich	0	1631.67	40.49	31.91	321.65	9.93	Q1	0	9.93	0	40.49	below_RDA	19	Moderate ris	26.1	0	0	Never attend	Spouse	Agriculture	Seasonal	1	20	Never attend	Agriculture	0	1	4	3	Piped into c	yes	Boil		Pit latrine	8	7
ARI0204010	ARI020401	ARI020401002	Not underweight/obese	normal	Low	less than 5	No formal ed	agriculture	Lactating	Muslim	25	Married or l	rich	0	749.17	17.65	8.9	154.58	9.43	Q1	0.12	9.3	0.23	17.42	below_RDA	20.25	Moderate ris	14.23	0.23	1.31	Never attend	Spouse	Agriculture	Seasonal	1	15	Never attend	Agriculture	1	1	3	3	Piped into c	yes	Boil		Flush orpour	9	9
ARI0527010	ARI052701	ARI052701002	Not underweight/obese	normal	Moderate	less than 5	No formal ed	agriculture	Lactating	Muslim	36	Married or l	rich	2	1728.3	48.71	32.92	335.94	11.27	Q3	1.69	9.58	7.32	41.39	above_RDA	20	Moderate ris	26.7	0	0	Never attend	Spouse	Agriculture	Seasonal	1	10	Never attend	Agriculture	1	1	3	2	Piped into c	yes	Boil		Pit latrine	5	5
BAC1324020	BAC132402	BAC132402002	Not underweight/obese	normal	Moderate	5 or more fo	formal educa	agriculture	Non-pregnant	Muslim	30	Married or l	poor	1	2167.71	67.18	37.77	424.01	12.4	Q3	1.35	11.05	7.32	59.86	above_RDA	25	Low risk	33.64	0	0	Not finished	Spouse	Agriculture	Full time	1	10	Not finished	Agriculture	0	1	2	2	Borehole	yes	Add Bleach o		No facility/	3	3
BEA0276010	BEA027601	BEA027601002	Overweight/obese	over&obese	Moderate	less than 5	formal educa	agriculture	Lactating	Muslim	25	Married or l	middle	0	1623.5	48.61	31.17	306.9	11.98	Q3	2.25	9.72	9.15	39.46	above_RDA	20.5	Moderate ris	17.84	0	0	Not finished	Spouse	Agriculture	Full time	1	2	Not finished	Agriculture	1	1	1	3	Protected we	yes	Boil		No facility/	1	1
BEA0280010	BEA028001	BEA028001002	Not underweight/obese	normal	Low	less than 5	formal educa	agriculture	Lactating	Muslim	25	Married or l	rich	0	893.5	22.18	20.93	166.72	9.93	Q3	0	9.93	0	22.18	below_RDA	23	Low risk	15.51	0	0	Not finished	Spouse	Agriculture	Full time	1	18	Not finished	Agriculture	0	1	4	6	Protected we	yes	Boil		Other	4	4
BEA0281010	BEA028101	BEA028101002	Not underweight/obese	normal	Moderate	less than 5	formal educa	agriculture	Lactating	Muslim	20	Married or l	rich	0	1326.46	41.29	26.95	248.53	12.45	Q3	3.86	8.59	12.81	28.47	below_RDA	18.5	Moderate ris	17.63	0	0	Not finished	Spouse	Agriculture	Full time	1	19	Not finished	Agriculture	1	2	5	7	Unprotected	yes	Boil		Other	6	5
BEA0285010	BEA028501	BEA028501002	Not underweight/obese	normal	Moderate	less than 5	formal educa	agriculture	Lactating	Muslim	25	Married or l	rich	0	1326.46	41.29	26.95	248.53	12.45	Q2	3.86	8.59	12.81	28.47	below_RDA	18.5	Moderate ris	17.63	0	0	Not finished	Spouse	Agriculture	Full time	1	15	Not finished	Agriculture	1	1	7	9	Does not kno	yes	Boil		Other	7	7
BEA0286010	BEA028601	BEA028601002	Not underweight/obese	normal	Low	less than 5	formal educa	agriculture	Lactating	Muslim	25	Married or l	rich	0	797.51	20.75	23.4	140.15	10.41	Q1	0.75	9.66	1.49	19.26	below_RDA	20.5	Moderate ris	14.21	0	0	Not finished	Spouse	Agriculture	Full time	1	15	Not finished	Agriculture	1	1	6	8	Does not kno	yes	Boil		Other	6	6
BEA0287010	BEA028701	BEA028701002	Not underweight/obese	normal	Low	less than 5	formal educa	agriculture	Lactating	Muslim	25	Married or l	rich	0	1179.28	38.61	26.36	214.25	13.09	Q3	4.35	8.75	12.81	25.8	below_RDA	18.5	Moderate ris	16.65	0	0	Not finished	Spouse	Agriculture	Full time	1	16	Not finished	Agriculture	6	1	0	8	Protected we	yes	Boil		No facility/	6	6
BEA0294010	BEA029401	BEA029401002	Not underweight/obese	normal	Moderate	less than 5	formal educa	agriculture	Lactating	Muslim	25	Married or l	rich	0	1252.87	39.95	26.66	231.39	12.75	Q3	4.09	8.66	12.81	27.13	below_RDA	18.5	Moderate ris	17.14	0	0	Not finished	Spouse	Agriculture	Full time	1	14	Not finished	Agriculture	0	1	4	6	Protected we	yes	Boil		Other	4	4
BEA0298010	BEA029801	BEA029801002	Not underweight/obese	normal	Low	less than 5	formal educa	agriculture	Lactating	Muslim	25	Married or l	rich	0	1196.55	34.46	25.95	224.35	11.52	Q2	2.45	9.07	7.32	27.13	below_RDA	18.5	Moderate ris	17.11	0	0	Not finished	Spouse	Agriculture	Full time	1	18	Not finished	Agriculture	1	1	5	7	Protected we	yes	Boil		Other	5	5
BEA0308010	BEA030801	BEA030801002	Not underweight/obese	normal	Low	less than 5	formal educa	agriculture	Lactating	Muslim	25	Married or l	rich	0	1195.04	29.46	24.97	228.89	9.86	Q1	0	9.86	0	29.46	below_RDA	24.25	Low risk	18.22	0	0	Not finished	Spouse	Agriculture	Full time	1	12	Not finished	Agriculture	1	2	2	2	Protected we	yes	Boil		Other	1	1
BEA0309010	BEA030901	BEA030901002	Not underweight/obese	normal	Moderate	less than 5	formal educa	agriculture	Lactating	Muslim	30	Married or l	rich	1	1547.23	45.3	27.84	299.94	11.71	Q2	3.31	8.4	12.81	32.49	below_RDA	18.5	Moderate ris	19.11	0	0	Not finished	Spouse	Agriculture	Full time	1	20	Not finished	Agriculture	0	1	7	2	Unprotected	yes	Boil		No facility/	7	7
BEA0310010	BEA031001	BEA031001002	Not underweight/obese	normal	Low	less than 5	formal educa	agriculture	Lactating	Muslim	20	Married or l	rich	0	1273.59	39.77	26.33	237.51	12.49	Q2	4.02	8.47	12.81	26.96	below_RDA	18.5	Moderate ris	16.8	0	0	Grade 1-10	Respondent i	Agriculture	Full time	1	5	Grade 1-10	Agriculture	1	2	2	4	Does not kno	yes	Boil		Other	2	2
BEA0311010	BEA031101	BEA031101002	Not underweight/obese	normal	Low	less than 5	formal educa	agriculture	Lactating	Muslim	19	Married or l	rich	0	879.32	23.72	9.84	178.95	10.79	Q1	2.95	7.84	6.48	17.24	below_RDA	17.5	Moderate ris	10.8	0.99	4.16	Grade 1-10	Spouse	Agriculture	Full time	1	4	Grade 1-10	Agriculture	1	1	1	3	Does not kno	yes	Boil		Other	1	1
BEA0316010	BEA031601	BEA031601002	Not underweight/obese	normal	Low	less than 5	formal educa	agriculture	Lactating	Muslim	25	Married or l	rich	0	827.36	23.69	30.08	130.68	11.45	Q1	0	11.45	0	23.69	below_RDA	27	Low risk	15.36	0	0	Not finished	Spouse	Agriculture	Full time	1	18	Not finished	Agriculture	1	1	5	7	Does not kno	yes	Boil		Other	8	7
BEA0317010	BEA031701	BEA031701002	Not underweight/obese	normal	Moderate	less than 5	formal educa	agriculture	Lactating	Muslim	22	Married or l	rich	0	1645.47	51.27	33.93	302.98	12.46	Q2	1.78	10.68	7.32	43.95	above_RDA	23	Low risk	18.81	0	0	Not finished	Respondent i	Agriculture	Full time	1	18	Not finished	Small scale	1	1	7	9	Does not kno	yes	Add Bleach o		Other	8	7
BEA0318010	BEA031801	BEA031801002	Not underweight/obese	normal	Low	less than 5	formal educa	agriculture	Lactating	Muslim	27	Married or l	rich	1	1444.01	42.91	27.31	276.09	11.89	Q2	3.55	8.34	12.81	30.1	below_RDA	18.5	Moderate ris	17.48	0	0	Not finished	Spouse	Agriculture	Full time	1	15	Not finished	Agriculture	1	2	7	9	Does not kno	yes	Boil		Other	7	6
BEA0351010	BEA035101	BEA035101002	Not underweight/obese	normal	Low	5 or more fo	formal educa	agriculture	Lactating	Muslim	18	Married or l	poor	0	1288.4	40.3	26.45	240.87	12.51	Q3	3.98	8.53	12.81	27.48	below_RDA	18.5	Moderate ris	17.37	0	0	Grade 1-10	Respondent i	Agriculture	Full time	1	4	Grade 1-10	Agriculture	1	1	1	1	Protected we	yes	Boil		Pit latrine	1	1
BEA0824010	BEA082401	BEA082401008	Not underweight/obese	normal	Moderate	less than 5	formal educa	agriculture	Lactating	Muslim	25	Married or l	middle	0	1227.89	40.86	40.82	189.27	13.31	Q3	2.38	10.92	7.32	33.54	below_RDA	26.5	Low risk	15.82	0	0	Grade 1-10	Spouse	Agriculture	Full time	1	7	Grade 1-10	Agriculture	1	2	3	5	Does not kno	yes	Boil		Other	4	4
BEB0000010	BEB000001	BEB000001002	Not underweight/obese	normal	Low	5 or more fo	formal educa	agriculture	Lactating	Muslim	20	Div,Wid,Sep	poor	0	1385.24	42.1	27.13	262.31	12.16	Q2	3.7	8.46	12.81	29.29	below_RDA	18.5	Moderate ris	17.56	0	0	Grade 1-10	Spouse	Agriculture	Full time	2		Grade 1-10	Agriculture	1	2	2	2	Protected we	yes	Boil		Flush do no	2	2
BEC0087010	BEC008701	BEC008701002	Not underweight/obese	underweight	Moderate	less than 5	No formal ed	agriculture	Non-pregnant	Muslim	25	Married or l	middle	0	1288.4	40.3	26.45	240.87	12.51	Q2	3.98	8.53	12.81	27.48	below_RDA	18.5	Moderate ris	17.37	0	0	Never attend	Spouse	Agriculture	Full time	1	8	Grade 1-10	Agriculture	1	1	1	0	Protected we	no			No facility/	2	2
BEC0097010	BEC009701	BEC009701002	Not underweight/obese	normal	Low	less than 5	No formal ed	agriculture	Non-pregnant	Muslim	35	Married or l	rich	1	820.67	28.13	21.05	142.83	13.71	Q3	4.46	9.25	9.15	18.98	below_RDA	24.5	Low risk	13.55	0	0	Never attend	Spouse	Agriculture	Full time	1	14	Never attend	Agriculture	0	1	3	0	Protected we	no			Bucket toile	4	4
BEC0102010	BEC010201	BEC010201002	Not underweight/obese	normal	Low	5 or more fo	No formal ed	agriculture	Lactating	Muslim	35	Married or l	rich	1	822.3	25.97	21.53	140.43	12.63	Q3	3.56	9.07	7.32	18.64	below_RDA	24.5	Low risk	12.88	0	0	Never attend	Spouse	Agriculture	Full time	1	14	Never attend	Agriculture	1	2	2	2	Water from s	no			Pit latrine	5	5
BEC0103010	BEC010301	BEC010301002	Not underweight/obese	normal	High	less than 5	No formal ed	agriculture	Non-pregnant	Muslim	40	Married or l	middle	2	1719.18	64.81	27.59	324.11	15.08	Q4	0.41	14.67	1.74	63.06	above_RDA	29	Low risk	30.02	1.74	2.69	Never attend	Spouse	Agriculture	Full time	1	30	Never attend	Agriculture	0	0	2	3	Protected we	no			No facility/	6	6
BEC0105010	BEC010501	BEC010501002	Not underweight/obese	underweight	High	less than 5	No formal ed	agriculture	Lactating	Muslim	20	Married or l	rich	0	2119.18	65.6	37.54	413.11	12.38	Q2	1.38	11	7.32	58.28	above_RDA	25	Low risk	33.11	0	0	Never attend	Spouse	Agriculture	Full time	1	4	Never attend	Agriculture	1	1	0	2	Water from s	no			Pit latrine	2	2
BEC0106010	BEC010601	BEC010601002	Not underweight/obese	normal	Low	less than 5	formal educa	agriculture	Non-pregnant	Muslim	35	Married or l	middle	1	880.75	20.22	20.71	162.81	9.18	Q1	0	9.18	0	20.22	below_RDA	21.5	Moderate ris	15.12	0	0	Grade 1-10	Spouse	Agriculture	Full time	1	12	Grade 1-10	Agriculture	0	1	3	0	Protected we	no			No facility/	4	4
BEC0110010	BEC011001	BEC011001002	Not underweight/obese	normal	Moderate	5 or more fo	No formal ed	agriculture	Non-pregnant	Muslim	30	Married or l	rich	1	1254.41	43.19	38.34	196.48	13.77	Q4	2.92	10.86	9.15	34.04	below_RDA	28.5	Low risk	15.52	0	0	Never attend	Spouse	Agriculture	Full time	1	15	Never attend	Agriculture	0	1	3	3	Water from s	no			Pit latrine	5	5
BEC0114010	BEC011401	BEC011401002	Not underweight/obese	underweight	High	less than 5	No formal ed	agriculture	Lactating	Muslim	40	Married or l	rich	2	2066	68.01	37	400.37	13.17	Q3	1.42	11.75	7.32	60.69	above_RDA	24	Low risk	34.39	0	0	Never attend	Spouse	Agriculture	Full time	1	14	Never attend	Agriculture	1	1	2	2	Water from s	no			Pit latrine	5	5
BEC0115010	BEC011501	BEC011501002	Not underweight/obese	normal	High	5 or more fo	No formal ed	agriculture	Lactating	Muslim	35	Married or l	rich	1	1973.64	64.66	35.72	380.84	13.11	Q3	1.85	11.25	9.15	55.51	above_RDA	24	Low risk	31.69	0	0	Never attend	Spouse	Agriculture	Full time	1	15	Never attend	Agriculture	1	1	4	2	Water from s	no			Pit latrine	6	6
BEC0116010	BEC011601	BEC011601002	Not underweight/obese	normal	Moderate	less than 5	No formal ed	agriculture	Non-pregnant	Muslim	35	Married or l	middle	1	1335.9	39.86	27	250.19	11.94	Q2	3.84	8.1	12.81	27.05	below_RDA	16.5	Moderate ris	16.81	0	0	Never attend	Spouse	Agriculture	Full time	1	13	Never attend	Agriculture	0	1	3	0	Protected we	no			No facility/	4	4
BEC0117010	BEC011701	BEC011701002	Not underweight/obese	underweight	High	less than 5	No formal ed	agriculture	Lactating	Muslim	30	Married or l	rich	1	1978.27	62.45	36.4	383.69	12.63	Q3	1.11	11.52	5.49	56.96	above_RDA	21	Moderate ris	32.52	0	0	Never attend	Spouse	Agriculture	Full time	1	12	Never attend	Agriculture	1	2	2	2	Water from s	no			Pit latrine	5	5
BEC0125010	BEC012501	BEC012501002	Not underweight/obese	normal	Low	less than 5	No formal ed	agriculture	Lactating	Muslim	30	Married or l	middle	1	600.07	18.39	7.92	121.75	12.26	Q1	0	12.26	0	18.39	below_RDA	22.5	Moderate ris	9.19	0	0	Never attend	Spouse	Agriculture	Full time	1	18	Never attend	Agriculture	1	1	3	1	Protected we	no			No facility/	6	5
BEC0136010	BEC013601	BEC013601002	Not underweight/obese	underweight	High	less than 5	No formal ed	agriculture	Lactating	Muslim	30	Married or l	rich	1	2187.39	71.53	39.33	422.67	13.08	Q3	1.34	11.74	7.32	64.2	above_RDA	25	Low risk	36.08	0	0	Never attend	Spouse	Agriculture	Full time	1	14	Never attend	Agriculture	1	1	0	2	Water from s	no			Pit latrine	2	2
BEC0140010	BEC014001	BEC014001002	Not underweight/obese	normal	Low	less than 5	No formal ed	agriculture	Lactating	Muslim	35	Married or l	middle	1	533.35	14.81	7.48	108	11.1	Q1	0	11.1	0	14.81	below_RDA	16.5	Moderate ris	6.35	0	0	Never attend	Spouse	Agriculture	Full time	1	20	Grade 1-10	Agriculture	1	1	5	0	Protected we	no			No facility/	7	7
BEC0146010	BEC014601	BEC014601002	Not underweight/obese	normal	High	less than 5	No formal ed	agriculture	Lactating	Muslim	35	Married or l	middle	1	1850.33	74.75	35.33	341.81	16.16	Q4	0.38	15.78	1.74	73.01	above_RDA	28	Low risk	37.06	1.74	2.33	Never attend	Spouse	Agriculture	Full time	1	18	Never attend	Agriculture	1	1	2	1	Protected we	no			No facility/	6	5
BEC0147010	BEC014701	BEC014701002	Not underweight/obese	underweight	Low	less than 5	formal educa	agriculture	Lactating	Muslim	30	Married or l	middle	1	1174.29	30.97	24.25	225.95	10.55	Q1	1.25	9.3	3.66	27.31	below_RDA	19.5	Moderate ris	17.17	0	0	Grade 1-10	Spouse	Agriculture	Full time	1	9	Grade 1-10	Agriculture	1	1	1	0	Protected we	no			No facility/	3	3
BEC0149010	BEC014901	BEC014901002	Not underweight/obese	normal	High	less than 5	No formal ed	agriculture	Lactating	Muslim	40	Married or l	middle	2	2282.05	73.42	39.69	445.32	12.87	Q3	1.28	11.59	7.32	66.1	above_RDA	25	Low risk	37.21	0	0	Never attend	Spouse	Agriculture	Full time	1	18	Never attend	Agriculture	0	1	3	3	Protected we	no			No facility/	6	6
BEC0150010	BEC015001	BEC015001002	Not underweight/obese	underweight	Low	less than 5	No formal ed	agriculture	Lactating	Muslim	35	Married or l	middle	1	712.35	18.94	10.57	145.03	10.64	Q1	0.13	10.51	0.23	18.71	below_RDA	16.5	Moderate ris	10.78	0.23	1.22	Never attend	Spouse	Agriculture	Full time	1	20	Never attend	Agriculture	1	1	3	3	Protected we	no			No facility/	9	8
BEC0157010	BEC015701	BEC015701002	Not underweight/obese	normal	Low	less than 5	No formal ed	agriculture	Non-pregnant	Muslim	35	Married or l	middle	1	990.29	28.41	9.89	213.62	11.47	Q1	0.09	11.38	0.23	28.17	below_RDA	22.5	Moderate ris	17.21	0.23	0.81	Never attend	Spouse	Agriculture	Full time	1	10	Never attend	Agriculture	0	1	1	0	Unprotected	no			No facility/	3	2
BEC0163010	BEC016301	BEC016301002	Not underweight/obese	underweight	Low	5 or more fo	No formal ed	agriculture	Lactating	Muslim	30	Married or l	rich	1	873.81	18.41	18.01	176.07	8.43	Q1	0	8.43	0	18.41	below_RDA	16.5	Moderate ris	15.88	0	0	Never attend	Spouse	Agriculture	Full time	1	16	Grade 1-10	Agriculture	1	1	4	2	Water from s	no			Pit latrine	6	6
BEC0174010	BEC017401	BEC017401002	Not underweight/obese	normal	Moderate	5 or more fo	No formal ed	agriculture	Lactating	Muslim	30	Married or l	rich	1	1275.49	46.11	24.7	228.5	14.46	Q4	1.69	12.77	5.39	40.72	above_RDA	25	Low risk	20.16	1.73	3.75	Never attend	Spouse	Agriculture	Full time	1	10	Grade 1-10	Agriculture	1	1	3	2	Water from s	no			Pit latrine	5	4
BEC0180010	BEC018001	BEC018001002	Not underweight/obese	normal	Moderate	less than 5	No formal ed	agriculture	Lactating	Muslim	30	Married or l	rich	1	1563.46	46.62	39.68	267.79	11.93	Q1	1.97	9.95	7.71	38.91	above_RDA	25.5	Low risk	16.82	0.46	0.99	Never attend	Spouse	Agriculture	Full time	1	12	Never attend	Agriculture	1	2	2	2	Water from s	no			Pit latrine	6	5
BEC0184010	BEC018401	BEC018401002	Not underweight/obese	normal	Moderate	less than 5	No formal ed	agriculture	Non-pregnant	Muslim	45	Married or l	middle	2	1782.12	50.41	39.67	325.31	11.31	Q1	2.31	9	10.3	40.11	above_RDA	20.5	Moderate ris	19.18	0	0	Never attend	Spouse	Agriculture	Full time	1	33	Never attend	Agriculture	0	0	3	3	Protected we	no			Pit latrine	7	6
BEC0192010	BEC019201	BEC019201002	Not underweight/obese	normal	Low	5 or more fo	No formal ed	agriculture	Lactating	Muslim	35	Married or l	rich	1	1219.25	26.69	30.08	233.42	8.75	Q1	0	8.75	0	26.69	below_RDA	24.5	Low risk	21.29	0	0	Never attend	Spouse	Agriculture	Full time	1	15	Never attend	Agriculture	1	2	3	2	Water from s	no			Pit latrine	6	6
BEC0196010	BEC019601	BEC019601002	Not underweight/obese	underweight	High	5 or more fo	No formal ed	agriculture	Non-pregnant	Muslim	37	Married or l	rich	2	1891.74	60.77	35.38	365.64	12.85	Q3	1.55	11.3	7.32	53.45	above_RDA	26	Low risk	32.38	0	0	Never attend	Spouse	Agriculture	Full time	1	14	Never attend	Agriculture	0	1	4	3	Water from s	no			Pit latrine	6	6
BEC0206010	BEC020601	BEC020601002	Not underweight/obese	underweight	Moderate	5 or more fo	No formal ed	agriculture	Lactating	Muslim	38	Married or l	rich	2	1913.72	58.31	32.7	374.01	12.19	Q2	1.53	10.66	7.32	50.99	above_RDA	25	Low risk	26.57	0	0	Never attend	Spouse	Agriculture	Full time	1	17	Never attend	Agriculture	1	1	4	3	Water from s	no			Pit latrine	7	7
BEC0207010	BEC020701	BEC020701002	Not underweight/obese	normal	Moderate	less than 5	No formal ed	agriculture	Lactating	Muslim	35	Married or l	middle	1	1515.41	40.4	44.03	251.38	10.66	Q1	2.66	8	10.1	30.31	below_RDA	16.75	Moderate ris	15.43	5.26	13.03	Never attend	Spouse	Agriculture	Full time	1	15	Grade 1-10	Agriculture	1	2	2	0	Unprotected	no			No facility/	5	5
BEC0212010	BEC021201	BEC021201002	Not underweight/obese	underweight	High	5 or more fo	No formal ed	agriculture	Non-pregnant	Muslim	30	Married or l	rich	1	2282.01	72.86	38.23	449.66	12.77	Q3	1.28	11.49	7.32	65.54	above_RDA	25	Low risk	37.99	0	0	Never attend	Spouse	Agriculture	Full time	1	13	Never attend	Agriculture	0	1	0	2	Water from s	no			Pit latrine	3	1
BEC0583010	BEC058301	BEC058301002	Not underweight/obese	normal	Low	less than 5	No formal ed	agriculture	Lactating	Muslim	30	Married or l	middle	1	1656.21	48.85	32.88	305.85	11.8	Q2	2.65	9.15	10.98	37.87	above_RDA	22.5	Moderate ris	17.91	0	0	Never attend	Spouse	Agriculture	Full time	1	30	Grade 1-10	Agriculture	1	1	1	0	Protected we	no			Pit latrine	3	3
BEC0587010	BEC058701	BEC058701002	Not underweight/obese	underweight	Moderate	less than 5	No formal ed	agriculture	Non-pregnant	Muslim	30	Married or l	rich	1	1965.17	54.47	62.23	308.83	11.09	Q1	3.04	8.05	14.93	39.54	above_RDA	22.25	Moderate ris	19.64	5.26	9.66	Never attend	Spouse	Agriculture	Full time	1	10	Never attend	Agriculture	0	1	1	2	Water from s	no			No facility/	3	2
BEC0591010	BEC059101	BEC059101002	Not underweight/obese	normal	Low	less than 5	No formal ed	agriculture	Non-pregnant	Muslim	30	Married or l	rich	1	795.66	18.72	21.37	140.2	9.41	Q1	0.73	8.68	1.45	17.27	below_RDA	21.75	Moderate ris	10.08	1.45	7.74	Never attend	Spouse	Agriculture	Full time	1	11	Never attend	Agriculture	0	1	4	2	Water from s	no			Pit latrine	4	4
BEC0598010	BEC059801	BEC059801002	Not underweight/obese	normal	Low	less than 5	No formal ed	agriculture	Non-pregnant	Muslim	40	Married or l	middle	2	647.98	15.83	17.38	118.19	9.77	Q1	0.43	9.35	0.69	15.14	below_RDA	20	Moderate ris	11.03	0.69	4.38	Never attend	Spouse	Agriculture	Full time	1	13	Grade 1-10	Agriculture	0	1	2	0	Protected we	no			No facility/	5	3
BEC0623010	BEC062301	BEC062301002	Not underweight/obese	normal	High	less than 5	No formal ed	agriculture	Non-pregnant	Muslim	30	Married or l	rich	1	2116.04	69.58	37.44	411.81	13.15	Q3	1.38	11.77	7.32	62.26	above_RDA	25	Low risk	36	0	0	Never attend	Spouse	Agriculture	Full time	1	12	Never attend	Agriculture	0	1	2	2	Water from s	no			Pit latrine	5	3
BEC0630010	BEC063001	BEC063001002	Not underweight/obese	underweight	Low	less than 5	No formal ed	agriculture	Lactating	Muslim	35	Married or l	rich	1	777.37	19.58	18.63	147.38	10.08	Q1	0.24	9.84	0.46	19.12	below_RDA	23	Low risk	14.51	0.46	2.36	Never attend	Spouse	Agriculture	Full time	1	7	Never attend	Agriculture	1	1	1	2	Water from s	no			Pit latrine	3	3
BEC1259010	BEC125901	BEC125901002	Not underweight/obese	underweight	Low	5 or more fo	formal educa	Non-agricult	Non-pregnant	Muslim	27	Married or l	rich	1	820.71	19.45	20.78	154.76	9.48	Q1	0	9.48	0	19.45	below_RDA	16.5	Moderate ris	15.23	0	0	Not finished	Spouse	Other	Full time	1	7	Grade 1-10	Agriculture	1	1	1	2	Dug well	yes	Add Bleach o		No facility/	3	3
BEC1275010	BEC127501	BEC127501002	Not underweight/obese	normal	Low	less than 5	formal educa	Non-agricult	Non-pregnant	Muslim		Married or l	poor	1	1141.22	37.62	25.86	206.59	13.18	Q2	4.49	8.69	12.81	24.81	below_RDA	18.5	Moderate ris	16.38	0	0	Not finished	Spouse	Other	Full time	1	8	Not finished	Agriculture	1	1	4	2	Borehole	yes	Add Bleach o		No facility/	6	6
BEC1321010	BEC132101	BEC132101002	Not underweight/obese	normal	Moderate	5 or more fo	formal educa	agriculture	Non-pregnant	Muslim	26	Married or l	poor	1	1959.38	62.04	35.4	380.85	12.66	Q2	1.49	11.17	7.32	54.72	above_RDA	25	Low risk	32.2	0	0	Not finished	Spouse	Agriculture	Full time	1	6	Grade 1-10	Agriculture	1	2	1	2	Borehole	yes	Add Bleach o		No facility/	4	4
BOK0871010	BOK087101	BOK087101002	Not underweight/obese	normal	Moderate	less than 5	formal educa	agriculture	Lactating	Muslim	25	Married or l	rich	0	1644.48	51.97	34.69	300.9	12.64	Q3	2.23	10.41	9.15	42.82	above_RDA	20.5	Moderate ris	18.4	0	0	Grade 1-10	Respondent i	Agriculture	Seasonal	1	16	Grade 1-10	Agriculture	1	1	4	3	Piped into c	yes			Pit latrine	7	7
BOK0957010	BOK095701	BOK095701002	Not underweight/obese	normal	Moderate	less than 5	No formal ed	agriculture	Lactating	Muslim	35	Married or l	rich	1	1548.08	43.42	32.01	290.02	11.22	Q1	2.36	8.85	9.15	34.27	below_RDA	16.5	Moderate ris	17.83	0	0	Never attend	Spouse	Agriculture	Seasonal	1	20	Never attend	Agriculture	1	1	3	2	Piped into c	yes	Boil		Pit latrine	7	6
BOK0959010	BOK095901	BOK095901002	Not underweight/obese	normal	Low	less than 5	formal educa	agriculture	Lactating	Muslim	25	Married or l	poor	0	1047.88	25.8	24.72	197.83	9.85	Q1	0	9.85	0	25.8	below_RDA	16.5	Moderate ris	16.58	0	0	Grade 1-10	Respondent i	Agriculture	Seasonal	1	14	Grade 1-10	Agriculture	1	0	3	2	Piped into c	yes	Boil		Pit latrine	4	4
BOK1187160	BOK118716	BOK118716002	Not underweight/obese	normal	High	less than 5	No formal ed	agriculture	Lactating	Muslim	25	Married or l	rich	0	1952.51	61.46	35.33	379.52	12.59	Q2	1.5	11.09	7.32	54.14	above_RDA	23	Low risk	31.59	0	0	Never attend	Spouse	Agriculture	Seasonal	1	15	Never attend	Agriculture	1	2	1	2	Piped into c	yes	Boil		Pit latrine	4	4
BUR0426010	BUR042601	BUR042601002	Not underweight/obese	underweight	Moderate	5 or more fo	No formal ed	agriculture	Lactating	Muslim	22	Married or l	rich	0	1252.32	52.4	26.87	213.28	16.74	Q4	4.09	12.65	12.81	39.59	above_RDA	27.5	Low risk	13.49	0	0	Never attend	Spouse	Agriculture	Full time	1	4	Never attend	Agriculture	1	0	0	2	Protected sp	no			Pit latrine	1	1
BUR0434010	BUR043401	BUR043401002	Not underweight/obese	normal	Low	less than 5	No formal ed	agriculture	Lactating	Muslim	29	Married or l	middle	1	1493.68	42.37	23.61	296.91	11.35	Q1	3.46	7.89	12.91	29.46	below_RDA	17.75	Moderate ris	19.12	2.27	5.35	Never attend	Spouse	Agriculture	Full time	1	12	Grade 1-10	Agriculture	0	2	2	0	Protected we	no			Bucket toile	4	4
BUR0442010	BUR044201	BUR044201002	Not underweight/obese	underweight	Low	less than 5	No formal ed	agriculture	Lactating	Muslim	40	Married or l	middle	2	1310.07	31.26	33.6	238.35	9.55	Q1	1.36	8.18	4.47	26.8	below_RDA	13.5	High risk	15.84	0	0	Never attend	Spouse	Agriculture	Full time	1	35	Never attend	Agriculture	1	1	2	2	Protected we	no			No facility/	8	6
BUR0448010	BUR044801	BUR044801002	Not underweight/obese	underweight	Moderate	less than 5	formal educa	agriculture	Lactating	Muslim	30	Married or l	middle	1	1630.71	50.44	44.98	265.64	12.37	Q2	2.23	10.15	9.07	41.36	above_RDA	25.75	Low risk	17.42	4.24	8.41	Grade 1-10	Spouse	Agriculture	Full time	1	13	Never attend	Agriculture	0	1	3	2	Protected sp	no			Pit latrine	4	4
BUR0450010	BUR045001	BUR045001002	Not underweight/obese	normal	Low	less than 5	No formal ed	agriculture	Lactating	Muslim	32	Married or l	middle	1	588.75	17.83	10.31	111.44	12.12	Q1	0	12.12	0	17.83	below_RDA	14.5	High risk	7.19	0	0	Never attend	Spouse	Agriculture	Full time	1	8	Grade 1-10	Agriculture	1	0	1	0	Protected we	no			No facility/	2	2
BUR0452010	BUR045201	BUR045201002	Not underweight/obese	normal	Low	less than 5	No formal ed	agriculture	Non-pregnant	Muslim	20	Married or l	middle	0	945.18	30.6	13.78	185.44	12.95	Q2	3.87	9.08	9.15	21.45	below_RDA	18.75	Moderate ris	15.66	0	0	Never attend	Spouse	Agriculture	Full time	1	5	Never attend	Agriculture	0	1	0	0	Protected we	no			No facility/	1	1
BUR0455010	BUR045501	BUR045501002	Not underweight/obese	underweight	Low	less than 5	No formal ed	agriculture	Non-pregnant	Muslim	28	Married or l	rich	1	1604.84	33.37	23.45	338.65	8.32	Q1	0	8.32	0	33.37	below_RDA	13.5	High risk	18.81	0	0	Never attend	Spouse	Agriculture	Full time	1	14	Never attend	Agriculture	0	2	2	2	Protected sp	no			Pit latrine	5	4
BUR0469010	BUR046901	BUR046901002	Not underweight/obese	normal	Low	less than 5	No formal ed	agriculture	Lactating	Muslim	30	Married or l	middle	1	1017.74	34.53	22.71	178.52	13.57	Q4	5.04	8.53	12.81	21.72	below_RDA	20.5	Moderate ris	13	0	0	Never attend	Spouse	Agriculture	Full time	1	15	Never attend	Agriculture	1	1	2	0	Protected we	no			Bucket toile	4	4
BUR0478010	BUR047801	BUR047801002	Not underweight/obese	underweight	Low	5 or more fo	No formal ed	agriculture	Lactating	Muslim	27	Married or l	rich	1	881.13	20.69	24.66	150.18	9.39	Q1	0.9	8.5	1.97	18.72	below_RDA	21	Moderate ris	11.71	1.97	9.54	Never attend	Spouse	Agriculture	Full time	1	16	Never attend	Agriculture	1	2	3	3	Protected sp	no			Pit latrine	7	7
BUR0481010	BUR048101	BUR048101002	Not underweight/obese	normal	Low	less than 5	No formal ed	agriculture	Lactating	Muslim	45	Married or l	middle	2	858.74	26.34	21.04	149.15	12.27	Q2	3.41	8.86	7.32	19.02	below_RDA	21	Moderate ris	11.43	0	0	Never attend	Sister	Agriculture	Full time	1	30	Never attend	Agriculture	1	1	2	3	Protected we	no			No facility/	7	5
BUR0492010	BUR049201	BUR049201002	Not underweight/obese	normal	Low	less than 5	formal educa	agriculture	Lactating	Muslim	20	Married or l	middle	0	1705.32	45.72	30.77	326.19	10.72	Q1	1.72	9.01	7.32	38.4	below_RDA	18.75	Moderate ris	16.83	0	0	Grade 1-10	Spouse	Agriculture	Full time	1	3	Grade 1-10	Agriculture	1	0	0	0	Protected we	no			No facility/	1	1
BUR0736010	BUR073601	BUR073601002	Not underweight/obese	normal	Low	5 or more fo	No formal ed	agriculture	Lactating	Muslim	25	Married or l	rich	0	581.1	16.68	6.58	124.15	11.48	Q1	0	11.48	0	16.68	below_RDA	22	Moderate ris	11.11	0	0	Never attend	Spouse	Agriculture	Full time	1	7	Grade 1-10	Agriculture	0	1	1	2	Protected sp	no			Pit latrine	2	2
CHE0009020	CHE000902	CHE000902002	Not underweight/obese	underweight	Low	5 or more fo	formal educa	Non-agricult	Lactating	Muslim	27	Married or l	poor	1	1211.31	27.5	25.47	230.78	9.08	Q1	0	9.08	0	27.5	below_RDA	16.5	Moderate ris	14.81	0	0	Grade 1-10	Spouse	Other	Does not kno	1	7	College dipl	Agriculture	1	1	1	5	Piped outsid	yes	Boil		No facility/	3	3
CHE0014020	CHE001402	CHE001402002	Not underweight/obese	normal	Moderate	5 or more fo	formal educa	agriculture	Lactating	Muslim	36	Married or l	poor	2	1437.62	43.11	19.8	282.66	11.99	Q2	3.06	8.94	10.98	32.13	below_RDA	18.75	Moderate ris	18.4	0	0	Not finished	Spouse	Agriculture	Full time	1	20	Grade 1-10	Agriculture	1	1	3	4	Piped outsid	no			No facility/	7	7
CHE0020020	CHE002002	CHE002002002	Not underweight/obese	normal	Moderate	5 or more fo	formal educa	Non-agricult	Lactating	Muslim	27	Married or l	middle	1	1608.94	42.12	31.72	302.39	10.47	Q1	1.37	9.11	5.49	36.63	below_RDA	18.75	Moderate ris	16.14	0	0	Not finished	Spouse	Other	Full time	1	8	Grade 1-10	Agriculture	1	1	1	2	Piped outsid	yes	Add Bleach o		Ventilated i	3	3
CHE0037010	CHE003701	CHE003701002	Not underweight/obese	underweight	Low	less than 5	formal educa	agriculture	Lactating	Muslim	30	Married or l	middle	1	1234.26	28.53	22.76	245.25	9.25	Q1	0.49	8.76	1.51	27.02	below_RDA	15.75	Moderate ris	18.07	1.51	5.3	Grade 1-10	Spouse	Agriculture	Full time	1	11	Grade 1-10	Agriculture	1	1	2	2	Piped outsid	yes	Add Bleach o		No facility/	4	3
CHE0040010	CHE004001	CHE004001002	Not underweight/obese	normal	Low	5 or more fo	formal educa	Non-agricult	Lactating	Muslim	36	Married or l	poor	2	749.77	17.2	20.23	131.89	9.18	Q1	0	9.18	0	17.2	below_RDA	18	Moderate ris	9.31	0	0	Not finished	Spouse	Other	Full time	1	20	Grade 1-10	Agriculture	0	2	5	5	Piped outsid	yes	Add Bleach o		Ventilated i	11	11
CHE0044010	CHE004401	CHE004401005	Not underweight/obese	normal	Low	5 or more fo	formal educa	Non-agricult	Non-pregnant	Muslim	38	Married or l	poor	2	1096.21	25.45	24.65	203.58	9.28	Q1	0	9.28	0	25.45	below_RDA	16.75	Moderate ris	13.55	0	0	Not finished	Spouse	Other	Does not kno	1	17	Not finished	Agriculture	0	1	3	3	Piped outsid	yes	Boil		Pit latrine	7	7
CHE0045010	CHE004501	CHE004501002	Not underweight/obese	normal	Low	5 or more fo	formal educa	Non-agricult	Lactating	Muslim	26	Married or l	poor	1	1386.23	40.83	19.89	272.04	11.78	Q1	2.64	9.14	9.15	31.68	below_RDA	18.75	Moderate ris	18.52	0	0	Not finished	Spouse	Other	Does not kno	1	12	Grade 1-10	Agriculture	1	1	2	2	Piped outsid	yes	Boil		No facility/	6	5
CHE0135020	CHE013502	CHE013502002	Not underweight/obese	underweight	High	5 or more fo	formal educa	agriculture	Lactating	Muslim	27	Married or l	poor	1	2071.53	63.91	32.27	401.29	12.34	Q2	0	12.34	0	63.91	above_RDA	18.75	Moderate ris	27.33	0	0	Grade 1-10	Spouse	Agriculture	Full time	1	10	Grade 1-10	Agriculture	1	1	2	2	Piped outsid	yes	Add Bleach o		No facility/	4	4
CHE0142010	CHE014201	CHE014201002	Not underweight/obese	normal	Moderate	5 or more fo	formal educa	Non-agricult	Lactating	Muslim	41	Married or l	poor	2	1522.41	47.45	22.79	292.71	12.47	Q2	3.37	9.1	12.81	34.64	above_RDA	16.75	Moderate ris	18.95	0	0	Not finished	Spouse	Other	Does not kno	1	20	Not finished	Agriculture	1	1	2	3	Piped outsid	yes	Boil		Pit latrine	3	5
DEA0347010	DEA034701	DEA034701002	Not underweight/obese	normal	Moderate	less than 5	formal educa	Non-agricult	Lactating	Muslim	34	Div,Wid,Sep	middle	1	1587.14	43.14	21.06	324.12	10.87	Q1	2.23	8.65	8.83	34.31	below_RDA	16.75	Moderate ris	18.97	1.51	3.5	Not finished	Other relati	Other	Part time	4	50	Not finished	Agriculture	1	1	2	3	Piped outsid	yes	Add Bleach o		No facility/	4	4
DEA0354010	DEA035401	DEA035401002	Not underweight/obese	normal	Moderate	less than 5	formal educa	agriculture	Non-pregnant	Muslim	30	Married or l	poor	1	1391.05	38.31	17.38	285.83	11.01	Q1	2.63	8.38	9.15	29.15	below_RDA	17.75	Moderate ris	18.81	0	0	Not finished	Spouse	Agriculture	Full time	1	18	Not finished	Agriculture	0	1	3	2	Piped outsid	yes	Add Bleach o		No facility/	8	6
DEA0365010	DEA036501	DEA036501002	Not underweight/obese	normal	Low	5 or more fo	formal educa	agriculture	Non-pregnant	Muslim	24	Married or l	poor	0	823.88	19.26	19.18	159.08	9.35	Q1	0	9.35	0	19.26	below_RDA	19.5	Moderate ris	14.37	0	0	Not finished	Spouse	Agriculture	Full time	1	19	Not finished	Agriculture	1	2	1	7	Piped outsid	yes	Add Bleach o		No facility/	7	6
DEA0635010	DEA063501	DEA063501002	Not underweight/obese	normal	Low	5 or more fo	formal educa	Non-agricult	Non-pregnant	Muslim	46	Married or l	poor	2	1219.38	26.01	27.66	230.35	8.53	Q1	0.2	8.34	0.6	25.41	below_RDA	17.75	Moderate ris	18.16	0.6	2.31	Not finished	Spouse	Other	Full time	1	8	Grade 1-10	Agriculture	1	1	2	2	Piped outsid	yes	Add Bleach o		No facility/	4	4
DED0379010	DED037901	DED037901002	Not underweight/obese	underweight	Moderate	less than 5	formal educa	agriculture	Non-pregnant	Muslim	32	Married or l	middle	1	1543.79	42.94	27.29	302.35	11.13	Q2	2.85	8.28	10.98	31.96	below_RDA	19.5	Moderate ris	17.82	0	0	Not finished	Spouse	Agriculture	Full time	1	14	Not finished	Agriculture	0	1	3	2	Piped outsid	no			No facility/	4	3
DEG0269010	DEG026901	DEG026901002	Not underweight/obese	normal	High	less than 5	formal educa	agriculture	Lactating	Muslim	35	Married or l	rich	1	1932.6	61	27.6	384.18	12.63	Q2	1.14	11.49	5.49	55.51	above_RDA	24.25	Low risk	32.61	0	0	Grade 1-10	Spouse	Agriculture	Seasonal	1	23	Grade 1-10	Agriculture	2	0	4	5	Protected we	yes	Boil		Pit latrine	9	9
DEG0270010	DEG027001	DEG027001002	Not underweight/obese	normal	Moderate	less than 5	No formal ed	agriculture	Lactating	Muslim	30	Married or l	rich	1	2195.35	73.41	29.63	444.3	13.38	Q3	1.33	12.04	7.32	66.09	above_RDA	25.25	Low risk	36.87	0	0	Never attend	Spouse	Agriculture	Seasonal	1	20	Never attend	Agriculture	1	1	3	3	Borehole	yes	Boil		Pit latrine	8	6
DEG0272010	DEG027201	DEG027201002	Not underweight/obese	normal	High	less than 5	formal educa	agriculture	Non-pregnant	Muslim	25	Married or l	rich	0	2090.04	66.17	42.75	385.05	12.66	Q3	2.69	9.97	14.06	52.12	above_RDA	21.25	Moderate ris	29.62	2.27	3.43	Grade 1-10	Spouse	Agriculture	Seasonal	1	16	Grade 1-10	Agriculture	0	2	3	2	Dug well	yes			Pit latrine	5	5
DEG0273010	DEG027301	DEG027301002	Not underweight/obese	normal	High	less than 5	No formal ed	agriculture	Lactating	Muslim	25	Married or l	rich	0	2252.94	74.36	47.22	412.65	13.2	Q3	2.76	10.44	15.55	58.82	above_RDA	23.25	Low risk	34.2	2.27	3.05	Never attend	Spouse	Agriculture	Seasonal	1	20	Never attend	Agriculture	1	2	3	4	Piped into c	yes			Pit latrine	9	7
DEG0281010	DEG028101	DEG028101002	Not underweight/obese	normal	High	less than 5	No formal ed	agriculture	Lactating	Muslim	25	Married or l	rich	0	2176.24	70.32	31.01	433.8	12.93	Q3	1.46	11.47	7.92	62.4	above_RDA	23.25	Low risk	36.36	0.6	0.85	Never attend	Spouse	Agriculture	Seasonal	1	10	Never attend	Agriculture	1	2	2	2	Dug well	yes	Boil		Pit latrine	2	2
DEG0284010	DEG028401	DEG028401002	Not underweight/obese	normal	High	less than 5	No formal ed	agriculture	Non-pregnant	Muslim	35	Married or l	rich	1	2135.08	74.07	30.12	423.2	13.88	Q3	1.37	12.5	7.32	66.75	above_RDA	24.25	Low risk	37.91	0	0	Never attend	Spouse	Agriculture	Seasonal	1	20	Never attend	Agriculture	0	1	4	3	Borehole	yes	Boil		Pit latrine	7	7
DEG0292010	DEG029201	DEG029201002	Not underweight/obese	normal	High	less than 5	No formal ed	agriculture	Lactating	Muslim	36	Married or l	rich	2	2152.67	73.68	29.5	428.21	13.69	Q3	1.7	11.99	9.15	64.53	above_RDA	24.25	Low risk	36.76	0	0	Never attend	Spouse	Agriculture	Seasonal	1	20	Never attend	Agriculture	0	2	3	4	Dug well	yes	Boil		Pit latrine	9	7
DEG0294010	DEG029401	DEG029401002	Not underweight/obese	normal	High	less than 5	No formal ed	agriculture	Lactating	Muslim	30	Married or l	middle	1	2067.23	69.03	28.7	411.83	13.36	Q3	1.42	11.94	7.32	61.71	above_RDA	24.25	Low risk	35.31	0	0	Never attend	Spouse	Agriculture	Seasonal	1	7	Never attend	Agriculture	0	2	0	2	Dug well	yes	Boil		Pit latrine	2	2
DEG0295010	DEG029501	DEG029501002	Not underweight/obese	normal	Moderate	less than 5	formal educa	agriculture	Lactating	Muslim	21	Married or l	rich	0	1622.03	42.03	34.74	296.03	10.36	Q1	0.49	9.88	1.97	40.05	below_RDA	20.25	Moderate ris	18.88	1.97	4.7	Grade 1-10	Spouse	Agriculture	Seasonal	1		Grade 1-10	Agriculture	1	1	0	2	Dug well	yes	Boil		Pit latrine	2	2
DEG0297010	DEG029701	DEG029701002	Not underweight/obese	normal	Moderate	less than 5	No formal ed	agriculture	Lactating	Muslim	31	Married or l	rich	1	1842.03	65.21	33.49	346.03	14.16	Q4	2.78	11.38	12.81	52.4	above_RDA	29.25	Low risk	29.29	0	0	Never attend	Spouse	Agriculture	Seasonal	1	5	Grade 1-10	Agriculture	1	1	0	2	Dug well	yes	Boil		Pit latrine	2	2
DEG0298010	DEG029801	DEG029801002	Not underweight/obese	normal	High	less than 5	formal educa	agriculture	Lactating	Muslim	27	Married or l	rich	1	2364.75	88.99	43.17	431.26	15.05	Q4	2.25	12.81	13.27	75.72	above_RDA	24.25	Low risk	33.67	0.46	0.52	Grade 1-10	Spouse	Agriculture	Seasonal	1	10	Grade 1-10	Agriculture	1	1	2	2	Dug well	yes	Boil		Pit latrine	2	2
DEG0350010	DEG035001	DEG035001002	Not underweight/obese	normal	Moderate	5 or more fo	formal educa	agriculture	Non-pregnant	Muslim	25	Married or l	rich	0	1759.17	52.25	36.03	319.08	11.88	Q2	0.79	11.09	3.49	48.77	above_RDA	22	Moderate ris	20.98	3.49	6.67	Grade 1-10	Spouse	Agriculture	Seasonal	1	3	Grade 1-10	Agriculture	1	0	0	2	Surface wate	yes	Boil		Pit latrine	1	1
DEG0351010	DEG035101	DEG035101002	Not underweight/obese	normal	Moderate	less than 5	No formal ed	agriculture	Lactating	Muslim	36	Married or l	rich	2	1695.68	61.52	32.72	312.06	14.51	Q4	3.02	11.49	12.81	48.71	above_RDA	25.25	Low risk	26.15	0	0	Never attend	Spouse	Agriculture	Seasonal	1	20	Never attend	Agriculture	1	0	3	5	Surface wate	yes	Boil		Pit latrine	6	6
DEG0352010	DEG035201	DEG035201002	Not underweight/obese	normal	Low	less than 5	No formal ed	agriculture	Non-pregnant	Muslim	36	Married or l	rich	2	1195.25	30.72	25.35	226.14	10.28	Q1	0	10.28	0	30.72	below_RDA	23.25	Low risk	18.5	0	0	Never attend	Spouse	Agriculture	Seasonal	1	20	Never attend	Agriculture	0	1	3	3	Surface wate	yes	Boil		Pit latrine	5	5
DEG0356010	DEG035601	DEG035601002	Not underweight/obese	normal	Low	less than 5	No formal ed	agriculture	Non-pregnant	Muslim	36	Married or l	rich	2	1329.91	39.75	16.88	273.63	11.96	Q2	2.75	9.2	9.15	30.6	below_RDA	18.75	Moderate ris	18.42	0	0	Never attend	Spouse	Agriculture	Seasonal	1	20	Never attend	Agriculture	0	1	2	3	Surface wate	yes	Boil		Pit latrine	5	4
DER0000010	DER000001	DER000001002	Not underweight/obese	normal	Low	less than 5	formal educa	agriculture	Lactating	Muslim	20	Married or l	poor	0	1046.41	33.62	15.69	209.45	12.85	Q2	2.8	10.05	7.32	26.3	below_RDA	18.75	Moderate ris	17.59	0	0	Grade 1-10	Spouse	Agriculture	Full time	1	7	Grade 1-10	Agriculture	1	1	0	2	Surface wate	no			No facility/	3	2
DER0430010	DER043001	DER043001002	Overweight/obese	over&obese	Low	5 or more fo	No formal ed	agriculture	Lactating	Muslim	25	Married or l	poor	0	1691.24	53.21	61.08	253.57	12.59	Q1	4	8.59	16.91	36.3	above_RDA	21	Moderate ris	22.95	0	0	Never attend	Spouse	Agriculture	Full time	1	16	Never attend	Agriculture	0	1	1	3	Surface wate	no			No facility/	5	5
DER0431010	DER043101	DER043101002	Not underweight/obese	normal	High	less than 5	No formal ed	agriculture	Non-pregnant	Muslim	27	Married or l	middle	1	2009.13	69.22	29.4	396.27	13.78	Q3	1.76	12.02	8.83	60.39	above_RDA	22	Moderate ris	29.28	1.51	2.18	Never attend	Spouse	Agriculture	Does not kno	1	18	Never attend	Agriculture	0	1	1	2	Surface wate	no			No facility/	6	4
DER0438010	DER043801	DER043801002	Not underweight/obese	normal	High	less than 5	No formal ed	agriculture	Non-pregnant	Muslim	25	Married or l	poor	0	2186.94	74.42	66.07	348.85	13.61	Q3	4.77	8.84	26.06	48.35	above_RDA	21	Moderate ris	25.96	0	0	Never attend	Spouse	Agriculture	Full time	1	14	Never attend	Agriculture	0	1	1	2	Surface wate	no			No facility/	5	4
DER0450010	DER045001	DER045001002	Not underweight/obese	underweight	High	less than 5	formal educa	agriculture	Non-pregnant	Muslim	20	Married or l	poor	0	2148.8	80.05	42.45	389.57	14.9	Q4	2.38	12.52	12.81	67.24	above_RDA	29.25	Low risk	31.29	0	0	Grade 1-10	Spouse	Agriculture	Full time	1	8	Grade 1-10	Agriculture	0	1	0	2	Surface wate	no			No facility/	3	2
DER0454020	DER045402	DER045402002	Not underweight/obese	normal	High	less than 5	formal educa	agriculture	Lactating	Muslim	32	Married or l	poor	1	1990.43	54.33	64.73	309.68	10.92	Q1	2.98	7.94	14.81	39.52	above_RDA	22	Moderate ris	18.43	2.73	5.03	Not finished	Spouse	Agriculture	Full time	1	5	Not finished	Agriculture	1	1	1	2	Surface wate	no			No facility/	2	2
DER0825010	DER082501	DER082501002	Not underweight/obese	normal	Moderate	less than 5	No formal ed	agriculture	Lactating	Muslim	28	Married or l	poor	1	1552.97	50.76	32.49	282.16	13.07	Q3	3.81	9.27	14.79	35.97	above_RDA	22	Moderate ris	17.54	1.97	3.89	Never attend	Spouse	Agriculture	Full time	1	12	Never attend	Agriculture	1	0	2	2	Surface wate	no			No facility/	3	3
DOA0181010	DOA018101	DOA018101002	Not underweight/obese	normal	Moderate	less than 5	formal educa	agriculture	Non-pregnant	Muslim	28	Married or l	poor	1	1599.09	49.67	31.41	295.55	12.42	Q3	3.2	9.22	12.81	36.86	above_RDA	23.25	Low risk	19.35	0	0	Not finished	Spouse	Agriculture	Full time	1	25	Not finished	Agriculture	1	1	6	4	Piped outsid	yes	Boil		No facility/	10	10
DOA0182010	DOA018201	DOA018201002	Not underweight/obese	normal	High	less than 5	formal educa	agriculture	Non-pregnant	Muslim	38	Married or l	rich	2	1767.41	59.01	50.21	305.99	13.35	Q2	6.61	6.74	29.23	29.78	above_RDA	18	Moderate ris	19.78	0	0	Not finished	Spouse	Agriculture	Full time	1	15	Not finished	Agriculture	0	1	3	2	Piped outsid	no			No facility/	5	5
DOA0184010	DOA018401	DOA018401002	Not underweight/obese	normal	Low	5 or more fo	formal educa	agriculture	Lactating	Muslim	31	Married or l	rich	1	1078.94	29.79	22.21	201.25	11.04	Q1	2.71	8.33	7.32	22.47	below_RDA	20.75	Moderate ris	13.65	0	0	Not finished	Spouse	Agriculture	Full time	1	14	Not finished	Agriculture	0	1	5	2	Piped outsid	no			No facility/	6	6
DOA1458010	DOA145801	DOA145801002	Not underweight/obese	normal	Moderate	5 or more fo	formal educa	agriculture	Non-pregnant	Muslim	38	Married or l	poor	2	1729.7	57.98	48.99	284.65	13.41	Q2	4.49	8.92	19.4	38.58	above_RDA	23	Low risk	20.95	0	0	Not finished	Spouse	Agriculture	Full time	1	18	Not finished	Agriculture	1	1	4	2	Piped outsid	yes	Add Bleach o		No facility/	8	6
EIA0038010	EIA003801	EIA003801002	Not underweight/obese	underweight	Moderate	less than 5	No formal ed	agriculture	Lactating	Muslim	31	Married or l	rich	1	1722.93	43.15	30.67	334.58	10.02	Q1	0	10.02	0	43.15	below_RDA	20.75	Moderate ris	19.17	0	0	Never attend	Spouse	Agriculture	Full time	1	15	Never attend	Agriculture	1	1	2	3	Piped into d	no			No facility/	6	6
EIA0100010	EIA010001	EIA010001002	Not underweight/obese	normal	Moderate	less than 5	No formal ed	agriculture	Lactating	Muslim	32	Married or l	rich	1	1441.08	48.78	28.26	267.83	13.54	Q3	1.65	11.89	5.95	42.82	above_RDA	24.5	Low risk	19.98	0.46	0.95	Never attend	Spouse	Agriculture	Full time	1	5	Never attend	Agriculture	1	1	0	2	Piped into d	no			No facility/	2	2
EIA0101010	EIA010101	EIA010101002	Overweight/obese	over&obese	Moderate	less than 5	No formal ed	agriculture	Non-pregnant	Muslim	36	Married or l	rich	2	1371.39	48.98	24.37	257.09	14.29	Q3	1.8	12.48	6.18	42.8	above_RDA	27.75	Low risk	18.47	0.69	1.42	Never attend	In-law	Agriculture	Full time	1	0	Never attend	Agriculture	1	0	1	2	Piped into d	no			No facility/	3	3
EIA0111010	EIA011101	EIA011101002	Not underweight/obese	normal	Moderate	less than 5	No formal ed	agriculture	Lactating	Muslim	37	Married or l	rich	2	1518.32	50.11	37.24	266.23	13.2	Q3	2.41	10.79	9.16	40.95	above_RDA	24.5	Low risk	19.43	0	0	Never attend	Spouse	Agriculture	Full time	1	22	Never attend	Agriculture	1	1	2	3	Piped into d	no			No facility/	8	7
EIA0112010	EIA011201	EIA011201002	Not underweight/obese	normal	Moderate	less than 5	No formal ed	agriculture	Lactating	Muslim	38	Married or l	middle	2	1494.32	54.13	28.51	274.47	14.49	Q4	3.55	10.94	13.27	40.85	above_RDA	24.5	Low risk	18.52	0.46	0.85	Never attend	Spouse	Agriculture	Full time	1	10	Never attend	Agriculture	0	1	1	3	Piped into d	no			No facility/	4	3
EIA0115010	EIA011501	EIA011501002	Not underweight/obese	underweight	Moderate	less than 5	No formal ed	agriculture	Lactating	Muslim	38	Married or l	middle	2	1516.28	39.19	22.86	296.23	10.34	Q1	0.12	10.22	0.46	38.72	below_RDA	18.75	Moderate ris	16.44	0.46	1.18	Never attend	Spouse	Agriculture	Full time	1	0	Never attend	Agriculture	0	1	2	3	Piped into d	no			No facility/	8	7
EIA0968010	EIA096801	EIA096801002	Not underweight/obese	underweight	Moderate	less than 5	formal educa	Non-agricult	Non-pregnant	Muslim	37	Married or l	poor	2	1751.55	57.89	60	271.33	13.22	Q2	6.45	6.77	28.23	29.66	above_RDA	19	Moderate ris	19.82	0	0	Grade 1-10	Spouse	Professional	Full time	1	12	University/	Professional	0	1	1	2	Piped into d	yes			Composite to	2	2
EID0081010	EID008101	EID008101002	Not underweight/obese	normal	High	5 or more fo	formal educa	Non-agricult	Lactating	Muslim		Married or l	middle	2	2204	70.23	66.42	360.94	12.75	Q2	4.86	7.88	26.79	43.44	above_RDA	21.5	Moderate ris	29.29	0	0	Not finished	Spouse	Other	Does not kno	1	19	Grade 1-10	Agriculture	1	1	5	4	Piped outsid	yes	Add Bleach o		No facility/	9	9
EID0101010	EID010101	EID010101002	Not underweight/obese	normal	Moderate	5 or more fo	formal educa	Non-agricult	Lactating	Muslim	32	Married or l	middle	1	1849.16	60.81	59.59	286.66	13.15	Q2	6.43	6.72	29.72	31.09	above_RDA	19	Moderate ris	19.86	0	0	Not finished	Spouse	Other	Full time	1	16	Grade 1-10	Agriculture	1	1	3	2	Piped outsid	yes	Add Bleach o		No facility/	5	5
EID0109020	EID010902	EID010902002	Not underweight/obese	underweight	High	5 or more fo	formal educa	Non-agricult	Lactating	Muslim	32	Married or l	middle	1	1588.94	63.82	33.23	268.5	16.07	Q4	5.49	10.58	21.79	42.03	above_RDA	19.75	Moderate ris	13.98	1.73	2.71	Not finished	Spouse	Other	Full time	1	18	Not finished	Agriculture	1	2	5	2	Piped outsid	yes	Add Bleach o		No facility/	8	8
EID0112010	EID011201	EID011201002	Not underweight/obese	normal	Moderate	5 or more fo	formal educa	Non-agricult	Lactating	Muslim	34	Married or l	poor	1	1590.22	45.36	22.58	321.07	11.41	Q1	1.84	9.57	7.32	38.04	below_RDA	17	Moderate ris	19.73	0	0	Not finished	Spouse	Other	Full time	1	16	Grade 1-10	Agriculture	1	1	4	2	Borehole	yes	Add Bleach o		No facility/	7	6
GAC0456020	GAC045602	GAC045602002	Not underweight/obese	normal	High	5 or more fo	formal educa	Non-agricult	Lactating	Muslim	30	Married or l	poor	1	1991.61	66.71	28.39	385.29	13.4	Q3	2.67	10.73	13.27	53.44	above_RDA	24	Low risk	21.01	0.46	0.69	University/	Spouse	Clerical	Full time	1	3	University/	Professional	0	1	3	5	Piped into d	yes	Add Bleach o		Pit latrine	3	3
GAC0458030	GAC045803	GAC045803002	Not underweight/obese	underweight	Moderate	less than 5	formal educa	Non-agricult	Non-pregnant	Muslim	30	Married or l	poor	1	1659.83	58.03	59.39	241.17	13.98	Q3	7.16	6.82	29.72	28.3	above_RDA	19	Moderate ris	19.56	0	0	Grade 1-10	Spouse	Professional	Full time	1	9	Grade 1-10	Professional	0	1	1	4	Does not kno	yes	Add Bleach o		Other	2	2
GAC0468020	GAC046802	GAC046802002	Not underweight/obese	normal	Moderate	less than 5	formal educa	Non-agricult	Lactating	Muslim	31	Married or l	poor	1	1743.62	43.5	33.17	337.43	9.98	Q1	0	9.98	0	43.5	below_RDA	16.5	Moderate ris	60.49	0	0	College dipl	Spouse	Professional	Full time	1	10	Technical or	Professional	1	1	2	4	Piped into d	yes	Add Bleach o		Pit latrine	2	2
GAC0470010	GAC047001	GAC047001002	Overweight/obese	over&obese	Moderate	5 or more fo	formal educa	Non-agricult	Lactating	Muslim	35	Married or l	poor	1	2183	71.56	63.48	367.56	13.11	Q2	6.11	7	33.34	38.23	above_RDA	18	Moderate ris	65.16	0	0	Grade 1-10	Spouse	Sales and se	Full time	1	16	Grade 1-10	Sales and se	1	1	2	8	Piped into d	yes	Add Bleach o		Pit latrine	6	6
GAC0483010	GAC048301	GAC048301002	Not underweight/obese	normal	Low	less than 5	formal educa	Non-agricult	Lactating	Muslim	31	Married or l	poor	1	895.22	23.2	20.88	164.59	10.37	Q1	0	10.37	0	23.2	below_RDA	23.75	Low risk	14.74	0	0	Grade 1-10	Spouse	Medium scale	Full time	1	20	Grade 1-10	Other	1	1	9	11	Piped into d	yes	Add Bleach o		Pit latrine	9	9
GAC0484020	GAC048402	GAC048402002	Overweight/obese	over&obese	High	5 or more fo	formal educa	Non-agricult	Lactating	Non_Muslim	31	Married or l	poor	1	3316.3	112.53	81.59	565.86	13.57	Q3	3.59	9.99	29.72	82.8	above_RDA	21	Moderate ris	75.9	0	0	Grade 1-10	Spouse	Professional	Full time	1	5	Grade 1-10	Sales and se	1	1	1	3	Piped into d	yes	Add Bleach o		Flush to som	2	2
GAC0489010	GAC048901	GAC048901002	Not underweight/obese	normal	Low	5 or more fo	formal educa	Non-agricult	Lactating	Muslim	33	Married or l	poor	1	954.93	24.67	20.68	182.76	10.33	Q1	0	10.33	0	24.67	below_RDA	22.5	Moderate ris	15.23	0	0	Grade 1-10	Spouse	Sales and se	Full time	1	20	Grade 1-10	Sales and se	0	1	5	7	Piped into d	yes	Add Bleach o		Pit latrine	5	5
GAC0529010	GAC052901	GAC052901002	Not underweight/obese	normal	Moderate	less than 5	formal educa	agriculture	Lactating	Muslim	30	Married or l	middle	1	1410.14	45.13	24.32	270.69	12.8	Q2	4.06	8.74	14.3	30.83	below_RDA	17.5	Moderate ris	18.43	0	0	Grade 1-10	Spouse	Agriculture	Full time	1	20	Grade 1-10	Agriculture	1	1	5	7	Piped into d	yes	Add Bleach o		Hanging toil	5	5
GAC0564010	GAC056401	GAC056401002	Not underweight/obese	underweight	High	5 or more fo	formal educa	Non-agricult	Lactating	Non_Muslim	30	Married or l	poor	1	1905.42	75.66	27.23	366.65	15.88	Q4	2.69	13.19	12.81	62.85	above_RDA	23.5	Low risk	69.86	0	0	University/	Spouse	Professional	Full time	1	14	University/	Professional	1	1	3	7	Piped into d	yes	Add Bleach o		Pit latrine	5	5
GAC0602020	GAC060202	GAC060202002	Not underweight/obese	normal	High	5 or more fo	formal educa	Non-agricult	Lactating	Non_Muslim	27	Married or l	poor	1	2069.18	63.79	35.94	398.34	12.33	Q2	2.79	9.54	14.42	49.37	above_RDA	21	Moderate ris	71.35	2.27	3.56	Grade 1-10	Spouse	Other	Full time	1	7	Grade 1-10	Other	1	1	2	4	Piped into d	yes	Add Bleach o		Pit latrine	2	2
GAC0608020	GAC060802	GAC060802002	Overweight/obese	over&obese	High	less than 5	formal educa	Non-agricult	Lactating	Muslim	31	Married or l	poor	1	2120.36	73.92	74.88	297.56	13.94	Q4	7.13	6.81	37.8	36.12	above_RDA	22.5	Moderate ris	19.15	4.54	6.14	Grade 1-10	Spouse	Professional	Part time	1	7	Grade 1-10	Professional	1	1	1	5	Piped into d	yes	Add Bleach o		Hanging toil	3	3
GAC0620020	GAC062002	GAC062002002	Not underweight/obese	normal	Moderate	5 or more fo	formal educa	Non-agricult	Non-pregnant	Non_Muslim	32	Married or l	poor	1	1876.5	51.89	26.25	383.56	11.06	Q1	0.48	10.58	2.27	49.62	above_RDA	21	Moderate ris	92.16	2.27	4.37	Grade 1-10	Spouse	Sales and se	Full time	1	18	Grade 1-10	Sales and se	0	1	3	5	Piped into d	yes	Add Bleach o		Flush or pou	3	3
GAC0886010	GAC088601	GAC088601002	Overweight/obese	over&obese	Low	5 or more fo	formal educa	Non-agricult	Lactating	Muslim	31	Married or l	poor	1	1618.93	48.36	24.25	326.56	11.95	Q2	1.81	10.14	7.32	41.04	above_RDA	22	Moderate ris	28.22	0	0	Grade 1-10	Spouse	Professional	Full time	1	8	Grade 1-10	Professional	1	1	3	5	Piped into d	yes	Add Bleach o		Other	4	3
GAC0900020	GAC090002	GAC090002002	Not underweight/obese	normal	Low	5 or more fo	formal educa	Non-agricult	Non-pregnant	Muslim	25	Married or l	poor	0	913.86	27.03	20.48	171.7	11.83	Q2	0	11.83	0	27.03	below_RDA	26.5	Low risk	15.9	0	0	Grade 1-10	Spouse	Skilled manu	Full time	1	4	Grade 1-10	Sales and se	0	1	5	7	Piped into d	yes	Add Bleach o		Flush orpour	7	7
GAC1439020	GAC143902	GAC143902002	Not underweight/obese	normal	Low	less than 5	formal educa	Non-agricult	Non-pregnant	Muslim	24	Married or l	poor	0	1360.63	33.91	18.54	275.98	9.97	Q1	0.58	9.39	1.97	31.93	below_RDA	16.5	Moderate ris	16.32	1.97	5.82	Grade 1-10	Spouse	Sales and se	Full time	1	1	Grade 1-10	Sales and se	1	1	1	3	Does not kno	yes	Add Bleach o		Pit latrine	1	1
GAC1498100	GAC149810	GAC149810002	Overweight/obese	over&obese	Low	5 or more fo	formal educa	Non-agricult	Non-pregnant	Non_Muslim	32	Married or l	poor	1	1638.08	44.45	21.64	331.77	10.85	Q1	0.11	10.74	0.46	43.98	below_RDA	19	Moderate ris	62.54	0.46	1.04	College dipl	Spouse	Professional	Full time	1	9	College dipl	Professional	0	1	1	3	Does not kno	yes	Add Bleach o		Pit latrine	1	1
GAC1498150	GAC149815	GAC149815002	Not underweight/obese	normal	High	5 or more fo	formal educa	Non-agricult	Lactating	Non_Muslim	23	Married or l	poor	0	1953.09	64.42	48.43	325.3	13.19	Q2	5.46	7.73	26.67	37.75	above_RDA	19.5	Moderate ris	18.83	9.03	14.02	College dipl	Spouse	Sales and se	Full time	1	4	College dipl	Sales and se	1	1	2	4	Piped into d	yes	Add Bleach o		Pit latrine	2	2
GEB0002010	GEB000201	GEB000201002	Not underweight/obese	normal	Moderate	5 or more fo	formal educa	agriculture	Non-pregnant	Muslim	37	Married or l	poor	2	1520.95	47.82	31.06	277.75	12.58	Q3	3.37	9.21	12.81	35	above_RDA	23.25	Low risk	18.45	0	0	Grade 1-10	Spouse	Agriculture	Seasonal	1	19	Grade 1-10	Agriculture	0	1	4	0	Piped into d	yes	Boil		Pit latrine	8	5
GEB0023010	GEB002301	GEB002301002	Not underweight/obese	normal	Low	5 or more fo	formal educa	Non-agricult	Lactating	Muslim	28	Married or l	poor	1	518.24	14.54	6.4	98.63	11.22	Q1	1.57	9.65	2.03	12.51	below_RDA	16.25	Moderate ris	36.7	2.03	13.96	Grade 1-10	Spouse	Skilled manu	Full time	1	12	Grade 1-10	Skilled manu	1	1	2	0	Piped into d	yes	Add Bleach o		Pit latrine	4	4
GEB0046010	GEB004601	GEB004601002	Not underweight/obese	underweight	Moderate	less than 5	formal educa	agriculture	Lactating	Muslim	32	Married or l	rich	1	1645.08	38.03	32.27	311.77	9.25	Q1	0	9.25	0	38.03	below_RDA	15.75	Moderate ris	17.92	0	0	Grade 1-10	Spouse	Agriculture	Seasonal	1	17	Grade 1-10	Agriculture	1	1	4	1	Piped into d	yes	Boil		Pit latrine	7	7
GEB0054030	GEB005403	GEB005403002	Not underweight/obese	normal	High	less than 5	formal educa	agriculture	Non-pregnant	Muslim	25	Married or l	rich	0	1968.39	62.04	28.33	389.85	12.61	Q2	1.12	11.49	5.49	56.55	above_RDA	23	Low risk	31.9	0	0	Grade 1-10	Spouse	Agriculture	Seasonal	1	10	Grade 1-10	Agriculture	0	1	2	0	Piped into d	yes	Boil		Pit latrine	4	3
GEB0061010	GEB006101	GEB006101002	Not underweight/obese	normal	Moderate	less than 5	formal educa	agriculture	Lactating	Muslim	28	Married or l	poor	1	1314.67	46.21	32.74	216.07	14.06	Q4	5.3	8.75	17.43	28.77	above_RDA	22.25	Moderate ris	15.11	2.21	4.77	College dipl	Spouse	Agriculture	Seasonal	1	13	University/	Clerical	0	1	4	0	Piped into d	yes	Add Bleach o		Pit latrine	5	5
GEB0067010	GEB006701	GEB006701002	Not underweight/obese	normal	Low	less than 5	formal educa	agriculture	Lactating	Muslim	28	Married or l	poor	1	1021.28	32.04	12.58	209.27	12.55	Q2	0	12.55	0	32.04	below_RDA	20.5	Moderate ris	18.24	0	0	Grade 1-10	Spouse	Agriculture	Seasonal	1	11	Grade 1-10	Agriculture	1	1	4	0	Piped into d	yes	Boil		Pit latrine	6	6
GEB0128010	GEB012801	GEB012801002	Not underweight/obese	normal	High	less than 5	formal educa	Non-agricult	Lactating	Muslim	35	Married or l	poor	1	2277.42	75.15	31.81	456.4	13.2	Q3	1.29	11.91	7.32	67.83	above_RDA	25	Low risk	37.94	0	0	College dipl	Spouse	Other	Full time	1	8	Grade 1-10	Medium scale	1	1	1	0	Piped into d	no			Pit latrine	3	3
GEB0176010	GEB017601	GEB017601002	Not underweight/obese	normal	High	5 or more fo	No formal ed	Non-agricult	Lactating	Muslim	35	Married or l	middle	1	2356.16	80.24	49.25	428.07	13.62	Q3	2.06	11.56	12.15	68.09	above_RDA	26	Low risk	36.34	0	0	Never attend	Spouse	Other	Full time	1	14	Grade 1-10	Agriculture	1	1	3	0	Piped into d	yes	Add Bleach o		No facility/	7	5
GEB0178030	GEB017803	GEB017803002	Not underweight/obese	normal	High	less than 5	No formal ed	agriculture	Lactating	Muslim	30	Married or l	middle	1	2134.38	74.87	32.65	422.62	14.03	Q3	2.26	11.78	12.04	62.83	above_RDA	24	Low risk	34.82	0	0	Never attend	Spouse	Agriculture	Seasonal	1	3	University/	Other	0	1	0	0	Piped into d	no			Pit latrine	1	1
GEB0203010	GEB020301	GEB020301002	Not underweight/obese	underweight	High	less than 5	formal educa	Non-agricult	Lactating	Non_Muslim	31	Married or l	poor	1	2683.22	91.91	54.54	484.35	13.7	Q3	2.75	10.95	18.46	73.46	above_RDA	27.25	Low risk	110.48	4.47	4.87	Grade 1-10	Spouse	Other	Full time	1	5	Preparatory	Medium scale	1	1	0	0	Piped into d	yes	Add Bleach o		Pit latrine	2	2
GEB0242010	GEB024201	GEB024201002	Overweight/obese	over&obese	High	5 or more fo	formal educa	Non-agricult	Non-pregnant	Non_Muslim	43	Married or l	poor	2	2680.45	93.27	34.09	542.01	13.92	Q3	1.37	12.55	9.15	84.12	above_RDA	25	Low risk	117.41	0	0	Grade 1-10	Spouse	Other	Full time	1	25	Grade 1-10	Small scale	0	1	1	0	Piped into d	no			Pit latrine	4	4
GEB0243010	GEB024301	GEB024301002	Not underweight/obese	underweight	High	less than 5	formal educa	agriculture	Lactating	Muslim	25	Div,Wid,Sep	poor	0	1899.53	59.66	25.01	387.95	12.56	Q3	1.54	11.02	7.32	52.34	above_RDA	25	Low risk	30.2	0	0	College dipl	Spouse	Agriculture	Full time	2		Grade 1-10	Agriculture	0	1	0	3	Piped into d	yes	Boil		Pit latrine	1	1
GEB0255010	GEB025501	GEB025501002	Not underweight/obese	normal	High	less than 5	No formal ed	agriculture	Non-pregnant	Muslim	28	Married or l	middle	1	1984.56	67.59	27.89	396.96	13.62	Q3	1.48	12.15	7.32	60.27	above_RDA	24	Low risk	33.72	0	0	Never attend	Spouse	Agriculture	Seasonal	1	18	Grade 1-10	Agriculture	0	1	3	1	Piped into d	yes	Boil		Pit latrine	11	6
GEB0270010	GEB027001	GEB027001002	Not underweight/obese	underweight	High	5 or more fo	formal educa	Non-agricult	Non-pregnant	Muslim	28	Married or l	poor	1	1869.64	58.2	23.51	384.24	12.45	Q2	1.17	11.28	5.49	52.71	above_RDA	23	Low risk	62.01	0	0	College dipl	Sister	Clerical	Full time	1	9	College dipl	Clerical	0	1	1	0	Piped into d	yes	Add Bleach o		Pit latrine	2	2
GEB0411010	GEB041101	GEB041101002	Not underweight/obese	underweight	High	less than 5	No formal ed	agriculture	Non-pregnant	Muslim	35	Married or l	poor	1	2308.25	76.32	31.05	465.86	13.23	Q3	1.27	11.96	7.32	69	above_RDA	25	Low risk	38.12	0	0	Never attend	Spouse	Agriculture	Seasonal	1	20	Never attend	Agriculture	0	1	5	2	Piped into d	yes	Add Bleach o		Pit latrine	9	7
GEB0543010	GEB054301	GEB054301002	Not underweight/obese	underweight	Moderate	less than 5	formal educa	Non-agricult	Lactating	Muslim	36	Married or l	poor	2	1218.87	36.92	22.84	236.44	12.12	Q3	0	12.12	0	36.92	below_RDA	24.5	Low risk	41.5	0	0	Grade 1-10	Spouse	Other	Seasonal	1	10	Grade 1-10	Small scale	1	1	1	0	Piped into d	yes	Add Bleach o		Pit latrine	3	3
GEB0986010	GEB098601	GEB098601002	Not underweight/obese	normal	High	less than 5	No formal ed	agriculture	Lactating	Muslim		Married or l	poor	2	2240.31	72.58	30.55	451.2	12.96	Q3	1.31	11.65	7.32	65.26	above_RDA	23	Low risk	35.12	0	0	Never attend	Spouse	Agriculture	Seasonal	1	3	College dipl	Agriculture	1	0	2	0	Piped into d	yes	Add Bleach o		Pit latrine	3	3
GEB1407010	GEB140701	GEB140701002	Not underweight/obese	normal	High	less than 5	No formal ed	Non-agricult	Lactating	Muslim	25	Married or l	poor	0	2195.79	74.26	29.93	441.53	13.53	Q4	1.33	12.19	7.32	66.94	above_RDA	23	Low risk	37.12	0	0	Never attend	Spouse	Other	Seasonal	1	9	Grade 1-10	Skilled manu	1	0	1	0	Piped into d	yes	Boil		Pit latrine	3	2
GEB1444010	GEB144401	GEB144401002	Not underweight/obese	normal	High	less than 5	formal educa	agriculture	Lactating	Muslim	28	Married or l	poor	1	2603.59	86.11	65.1	451.25	13.23	Q3	3.07	10.16	19.99	66.12	above_RDA	24	Low risk	36.97	0	0	Grade 1-10	Spouse	Agriculture	Seasonal	1	15	Grade 1-10	Agriculture	1	1	5	0	Piped into d	yes	Add Bleach o		Pit latrine	7	7
GEB1449040	GEB144904	GEB144904002	Not underweight/obese	normal	Moderate	less than 5	formal educa	Non-agricult	Non-pregnant	Muslim	25	Married or l	poor	0	2142.89	68.02	38.71	409.77	12.7	Q3	0	12.7	0	68.02	above_RDA	24.25	Low risk	31.95	0	0	Grade 1-10	Spouse	Other	Full time	1	6	Grade 1-10	Other	0	1	1	0	Piped into d	no			Pit latrine	4	2
GEB1465020	GEB146502	GEB146502002	Not underweight/obese	underweight	High	less than 5	formal educa	Non-agricult	Non-pregnant	Muslim	28	Married or l	poor	1	1853.51	53.45	24.91	373.03	11.54	Q3	1.58	9.96	7.32	46.13	above_RDA	21	Moderate ris	23.43	0	0	Grade 1-10	Spouse	Other	Full time	1	5	Grade 1-10	Agriculture	0	1	0	0	Piped into d	no			Pit latrine	1	1
GEB1471010	GEB147101	GEB147101002	Not underweight/obese	normal	High	less than 5	formal educa	Non-agricult	Lactating	Muslim	23	Married or l	poor	0	2725.5	90.92	46.37	514.38	13.34	Q3	2.09	11.25	14.26	76.66	above_RDA	24.25	Low risk	106.57	1.45	1.59	Grade 1-10	Spouse	Other	Full time	1	5	Grade 1-10	Medium scale	1	1	0	0	Piped into d	no			Pit latrine	2	2
GEB1471020	GEB147102	GEB147102002	Not underweight/obese	underweight	Low	5 or more fo	formal educa	Non-agricult	Non-pregnant	Muslim	22	Married or l	poor	0	642.2	18.15	7.75	133.09	11.3	Q1	0	11.3	0	18.15	below_RDA	15	Moderate ris	40.36	0	0	Grade 1-10	Spouse	Other	Seasonal	1	5	Grade 1-10	Skilled manu	0	1	0	0	Piped into d	yes	Boil		Pit latrine	1	1
GEB1490010	GEB149001	GEB149001002	Not underweight/obese	underweight	High	less than 5	formal educa	Non-agricult	Non-pregnant	Muslim	35	Married or l	poor	1	2533.87	91.69	50.08	461.65	14.47	Q4	2.02	12.45	12.81	78.88	above_RDA	31.25	Low risk	67.44	0	0	Grade 1-10	Spouse	Unskilled ma	Full time	1	16	Grade 1-10	Professional	0	1	2	0	Piped into d	yes	Boil		Pit latrine	4	3
GEB1495020	GEB149502	GEB149502002	Not underweight/obese	normal	Moderate	less than 5	formal educa	Non-agricult	Lactating	Muslim	32	Married or l	poor	1	1873.82	53.12	37.06	341.53	11.34	Q2	2.03	9.31	9.53	43.59	above_RDA	17.75	Moderate ris	48.76	2.21	4.15	Grade 1-10	Spouse	Small scale	Full time	1	8	Grade 1-10	Professional	1	0	1	0	Piped into d	yes	Add Bleach o		Pit latrine	3	2
GEB1498360	GEB149836	GEB149836002	Not underweight/obese	normal	Low	less than 5	No formal ed	agriculture	Lactating	Muslim	37	Married or l	poor	2	1486.72	35.75	27.93	291.62	9.62	Q1	0	9.62	0	35.75	below_RDA	16.5	Moderate ris	16.8	0	0	Never attend	Spouse	Agriculture	Seasonal	1	4	Grade 1-10	Agriculture	0	1	0	0	Piped into d	no			Pit latrine	1	1
GEC0308010	GEC030801	GEC030801002	Not underweight/obese	normal	High	less than 5	formal educa	Non-agricult	Lactating	Muslim	35	Married or l	poor	1	2279.07	78.94	37.66	432.89	13.85	Q4	2.25	11.61	12.81	66.13	above_RDA	29.25	Low risk	103.98	0	0	Grade 1-10	Spouse	Other	Full time	1	16	Grade 1-10	Clerical	1	1	4	1	Piped into d	yes	Add Bleach o		Pit latrine	7	7
GEC0323020	GEC032302	GEC032302002	Not underweight/obese	underweight	Moderate	less than 5	formal educa	Non-agricult	Lactating	Muslim	27	Married or l	poor	1	1200.83	41.04	18.32	231.37	13.67	Q3	4.27	9.4	12.81	28.23	below_RDA	18.5	Moderate ris	17.19	0	0	Grade 1-10	Spouse	Other	Part time	1	10	University/	Clerical	1	1	1	0	Piped into d	yes	Add Bleach o		Pit latrine	3	3
GEC0330030	GEC033003	GEC033003002	Not underweight/obese	underweight	Low	less than 5	formal educa	agriculture	Non-pregnant	Muslim	30	Married or l	poor	1	1331.98	32.86	43.33	217.12	9.87	Q1	2.9	6.96	9.66	23.19	below_RDA	21.5	Moderate ris	27.44	0	0	Grade 1-10	Spouse	Agriculture	Seasonal	1	4	Grade 1-10	Agriculture	0	1	0	0	Piped into d	yes	Add Bleach o		No facility/	1	1
GEC0333010	GEC033301	GEC033301001	Not underweight/obese	normal	Moderate	less than 5	No formal ed	Non-agricult	Non-pregnant	Muslim	37	Married or l	middle	2	1845.96	60.82	26.62	356.99	13.18	Q3	2.78	10.4	12.81	48	above_RDA	24.5	Low risk	21.96	0	0	Never attend	Spouse	Other	Seasonal	1	25	Grade 1-10	Agriculture	0	1	4	3	Piped into d	no			Pit latrine	10	9
GEC0346020	GEC034602	GEC034602002	Not underweight/obese	underweight	Moderate	less than 5	formal educa	Non-agricult	Non-pregnant	Muslim	30	Married or l	poor	1	1013.06	41.69	43.27	123.37	16.46	Q1	10.95	5.51	27.74	13.95	below_RDA	25.5	Low risk	11.21	15.66	37.57	Preparatory	Spouse	Small scale	Full time	1	8	College dipl	Clerical	0	1	2	0	Piped into d	yes	Add Bleach o		Pit latrine	3	3
GEC0370010	GEC037001	GEC037001002	Not underweight/obese	underweight	Moderate	less than 5	formal educa	Non-agricult	Lactating	Muslim	30	Married or l	poor	1	1714.89	57.89	61.1	242.99	13.5	Q3	6.93	6.57	29.72	28.16	above_RDA	18.5	Moderate ris	16.95	0	0	Grade 1-10	Spouse	Other	Seasonal	1	10	Grade 1-10	Agriculture	1	2	3	0	Piped into d	yes	Boil		No facility/	6	6
GEC0384010	GEC038401	GEC038401002	Not underweight/obese	underweight	High	less than 5	formal educa	agriculture	Non-pregnant	Muslim	31	Married or l	poor	1	2221.04	59.34	40.37	425.51	10.69	Q2	1.98	8.71	10.98	48.36	above_RDA	15.5	Moderate ris	20.05	0	0	Grade 1-10	Spouse	Agriculture	Seasonal	1	10	College dipl	Clerical	0	1	2	0	Piped into d	yes	Boil		Pit latrine	3	3
GEC0418020	GEC041802	GEC041802002	Not underweight/obese	normal	High	less than 5	formal educa	Non-agricult	Non-pregnant	Muslim	36	Married or l	poor	2	2137.96	72.74	30.15	421.62	13.61	Q4	1.71	11.9	9.15	63.58	above_RDA	24	Low risk	34.94	0	0	Grade 1-10	Spouse	Other	Full time	1	10	Grade 1-10	Other	1	1	1	0	Piped into d	yes	Add Bleach o		No facility/	3	3
GEC0420010	GEC042001	GEC042001002	Not underweight/obese	normal	High	less than 5	No formal ed	Non-agricult	Lactating	Muslim	38	Married or l	poor	2	2516.36	82.41	45.74	474.14	13.1	Q4	2.22	10.88	13.97	68.44	above_RDA	25	Low risk	37.5	1.81	2.2	Never attend	Spouse	Other	Full time	1	20	University/	Clerical	1	1	3	2	Piped into d	yes	Boil		Pit latrine	7	7
GEC0563020	GEC056302	GEC056302002	Not underweight/obese	normal	High	5 or more fo	formal educa	Non-agricult	Lactating	Muslim	32	Married or l	poor	1	2522.32	79.8	32.5	511.13	12.66	Q4	1.16	11.49	7.32	72.48	above_RDA	23	Low risk	38.76	0	0	College dipl	Spouse	Professional	Full time	1	11	College dipl	Professional	1	1	3	5	Does not kno	yes	Add Bleach o		Other	4	3
GEC0697030	GEC069703	GEC069703002	Not underweight/obese	normal	Moderate	less than 5	formal educa	Non-agricult	Lactating	Muslim	24	Married or l	poor	0	1637.06	57.43	50.6	246.31	14.03	Q4	4.39	9.64	17.97	39.46	above_RDA	33	Low risk	17.22	2.73	4.75	College dipl	Spouse	Professional	Full time	1	4	College dipl	Professional	1	1	2	4	Piped into d	yes	Add Bleach o		Pit latrine	2	2
GEC1467010	GEC146701	GEC146701001	Not underweight/obese	normal	Low	less than 5	formal educa	Non-agricult	Lactating	Muslim	27	Married or l	poor	1	1216.62	41.19	20.42	232.11	13.54	Q4	0	13.54	0	41.19	below_RDA	23.5	Low risk	47.43	0	0	Grade 1-10	Spouse	Other	Seasonal	1	7	Grade 1-10	Other	0	1	1	0	Piped into d	yes	Add Bleach o		Pit latrine	3	3
GEC1474010	GEC147401	GEC147401002	Overweight/obese	over&obese	High	less than 5	No formal ed	Non-agricult	Lactating	Non_Muslim	36	Married or l	poor	2	2773.2	89.52	34.69	558.97	12.91	Q3	1.06	11.86	7.32	82.2	above_RDA	25	Low risk	116.51	0	0	Never attend	Spouse	Other	Full time	1	16	Grade 1-10	Medium scale	1	0	1	2	Piped into d	yes	Add Bleach o		Pit latrine	6	4
GEC1498430	GEC149843	GEC149843002	Not underweight/obese	normal	High	5 or more fo	formal educa	Non-agricult	Lactating	Muslim	32	Married or l	poor	1	2436.69	82.13	32.58	484.87	13.48	Q3	1.2	12.28	7.32	74.81	above_RDA	24	Low risk	82	0	0	College dipl	Spouse	Sales and se	Full time	1	5	College dipl	Sales and se	1	1	1	3	Does not kno	yes	Add Bleach o		Pit latrine	1	1
GEC1498510	GEC149851	GEC149851002	Not underweight/obese	normal	Low	less than 5	No formal ed	Non-agricult	Lactating	Muslim	25	Married or l	middle	0	1543.41	37.31	27.17	300.43	9.67	Q4	0	9.67	0	37.31	below_RDA	18.25	Moderate ris	14.44	0	0	Never attend	Spouse	Other	Seasonal	1	1	Grade 1-10	Other	1	1	1	0	Piped into d	no			No facility/	2	2
GED0618010	GED061801	GED061801002	Not underweight/obese	normal	Moderate	less than 5	formal educa	Non-agricult	Non-pregnant	Muslim	34	Married or l	poor	1	1639.58	52.85	23.27	324.92	12.89	Q3	3.13	9.77	12.81	40.04	above_RDA	19.5	Moderate ris	19.12	0	0	Grade 1-10	Spouse	Sales and se	Full time	1	22	Grade 1-10	Sales and se	1	1	2	7	Does not kno	yes	Add Bleach o		No facility/	5	5
GED0629020	GED062902	GED062902002	Not underweight/obese	normal	High	5 or more fo	formal educa	Non-agricult	Lactating	Muslim	34	Married or l	poor	1	2557.1	97	47.44	473.85	15.17	Q4	2.11	13.06	13.51	83.5	above_RDA	27	Low risk	38.19	0.69	0.72	College dipl	Spouse	Professional	Full time	1	7	College dipl	Professional	1	1	3	5	Piped into d	yes	Add Bleach o		Other	3	3
GED0667010	GED066701	GED066701002	Not underweight/obese	normal	Moderate	less than 5	formal educa	agriculture	Non-pregnant	Muslim	34	Married or l	poor	1	1267.12	52.45	16.49	237.55	16.56	Q4	3.47	13.09	10.98	41.47	above_RDA	22.5	Moderate ris	10.93	0	0	Not finished	Spouse	Agriculture	Full time	1	20	Not finished	Agriculture	0	1	7	9	Does not kno	yes	Boil		Other	7	7
GED0706010	GED070601	GED070601002	Not underweight/obese	normal	Moderate	less than 5	formal educa	agriculture	Lactating	Muslim	31	Married or l	poor	1	1450.12	54	43.45	223.34	14.89	Q4	6.33	8.57	22.94	31.06	above_RDA	22.5	Moderate ris	13.12	0.46	0.86	Grade 1-10	Spouse	Agriculture	Full time	1	21	Grade 1-10	Agriculture	1	1	6	8	Piped into d	yes	Add Bleach o		Flush to som	4	4
GED0713010	GED071301	GED071301002	Not underweight/obese	underweight	High	less than 5	formal educa	Non-agricult	Non-pregnant	Muslim	33	Married or l	poor	1	2940.25	81.12	51.22	567.59	11.04	Q2	1.49	9.54	10.98	70.14	above_RDA	16.5	Moderate ris	29.43	0	0	College dipl	Spouse	Professional	Full time	1	3	College dipl	Professional	1	1	1	4	Does not kno	yes	Add Bleach o		No facility/	1	1
GED0714020	GED071402	GED071402002	Not underweight/obese	normal	Moderate	5 or more fo	formal educa	Non-agricult	Non-pregnant	Muslim	29	Married or l	poor	1	2104.45	59.08	26.83	431.38	11.23	Q1	2.89	8.34	15.23	43.86	above_RDA	19.5	Moderate ris	26.49	0	0	College dipl	Spouse	Professional	Full time	1	8	College dipl	Professional	1	1	1	4	Does not kno	yes	Add Bleach o		No facility/	2	2
GED0719010	GED071901	GED071901002	Not underweight/obese	normal	Moderate	5 or more fo	No formal ed	Non-agricult	Lactating	Muslim	32	Married or l	poor	1	1875.72	55.7	20.77	392.52	11.88	Q2	2.73	9.15	12.81	42.89	above_RDA	21.5	Moderate ris	23.91	0	0	Never attend	Spouse	Professional	Full time	1	20	Grade 1-10	Sales and se	1	1	2	3	Piped into d	no			Pit latrine	6	6
GED0720010	GED072001	GED072001002	Not underweight/obese	normal	High	5 or more fo	formal educa	Non-agricult	Non-pregnant	Muslim	40	Married or l	poor	2	2557.36	82.12	40.84	485.85	12.84	Q3	2	10.84	12.81	69.31	above_RDA	25.25	Low risk	80.63	0	0	College dipl	Spouse	Sales and se	Full time	1	25	College dipl	Agriculture	1	1	1	3	Piped into d	yes	Add Bleach o		Pit latrine	4	4
GED0730020	GED073002	GED073002002	Not underweight/obese	normal	High	5 or more fo	formal educa	Non-agricult	Lactating	Non_Muslim	33	Married or l	poor	1	3141.92	110.73	44.59	626.57	14.1	Q4	1.63	12.47	12.81	97.92	above_RDA	28	Low risk	73.88	0	0	University/	Spouse	Professional	Full time	1	11	University/	Professional	1	1	2	4	Piped into d	yes	Add Bleach o		Pit latrine	2	2
GED0739020	GED073902	GED073902002	Not underweight/obese	normal	Low	5 or more fo	formal educa	Non-agricult	Lactating	Muslim	40	Married or l	poor	2	2134	50.65	39.85	407.82	9.49	Q1	0	9.49	0	50.65	above_RDA	16.75	Moderate ris	19.24	0	0	College dipl	Respondent i	Professional	Full time	1	20	College dipl	Professional	1	2	1	5	Does not kno	yes	Add Bleach o		Pit latrine	3	3
GED0789060	GED078906	GED078906002	Not underweight/obese	normal	Moderate	5 or more fo	formal educa	Non-agricult	Non-pregnant	Non_Muslim	35	Married or l	poor	1	2057.88	63.47	22.42	426.43	12.34	Q2	2.64	9.7	13.57	49.9	above_RDA	22.5	Moderate ris	78.79	0.76	1.19	College dipl	Spouse	Professional	Full time	1	9	College dipl	Professional	1	1	2	4	Piped into d	yes	Add Bleach o		Pit latrine	2	2
GED0794010	GED079401	GED079401002	Not underweight/obese	normal	Moderate	less than 5	formal educa	agriculture	Lactating	Muslim	32	Married or l	middle	1	2565.03	72.23	32.97	520.44	11.26	Q1	1.54	9.72	9.91	62.33	above_RDA	16.5	Moderate ris	24.98	0.76	1.05	Grade 1-10	Spouse	Agriculture	Full time	1	12	Grade 1-10	Agriculture	1	1	2	6	Does not kno	yes	Add Bleach o		No facility/	4	4
GED0795010	GED079501	GED079501002	Not underweight/obese	normal	High	less than 5	formal educa	agriculture	Lactating	Muslim	29	Married or l	middle	1	2685.85	78.05	35.27	539.56	11.62	Q2	2.02	9.6	13.57	64.49	above_RDA	16.5	Moderate ris	25.21	0.76	0.97	Grade 1-10	Spouse	Agriculture	Full time	1	4	Grade 1-10	Agriculture	1	1	1	3	Does not kno	yes	Boil		No facility/	1	1
GED0803010	GED080301	GED080301002	Not underweight/obese	normal	High	5 or more fo	formal educa	agriculture	Lactating	Non_Muslim	32	Married or l	middle	1	3304.2	99.8	86.22	551.31	12.08	Q2	3.76	8.32	31.09	68.71	above_RDA	22.5	Moderate ris	27.35	3.78	3.79	Grade 1-10	Spouse	Agriculture	Full time	1	7	Grade 1-10	Agriculture	1	1	2	5	Does not kno	yes	Boil		No facility/	3	3
GED0806010	GED080601	GED080601002	Not underweight/obese	normal	Moderate	5 or more fo	formal educa	Non-agricult	Lactating	Muslim	35	Married or l	poor	1	1546.65	61.2	23.41	287.69	15.83	Q4	3.31	12.51	12.81	48.39	above_RDA	24.5	Low risk	15.67	0	0	Grade 1-10	Spouse	Sales and se	Full time	1	6	Grade 1-10	Sales and se	1	2	1	5	Piped into d	yes	Add Bleach o		Pit latrine	3	2
GED0810010	GED081001	GED081001002	Not underweight/obese	normal	Low	less than 5	formal educa	Non-agricult	Lactating	Muslim	32	Married or l	poor	1	1543.19	41.99	30.41	296.87	10.88	Q1	0.2	10.69	0.76	41.24	below_RDA	20.5	Moderate ris	20.68	0.76	1.8	Grade 1-10	Spouse	Sales and se	Full time	1	6	Grade 1-10	Sales and se	1	2	3	5	Piped into d	yes	Add Bleach o		Pit latrine	3	3
GED0952020	GED095202	GED095202002	Not underweight/obese	underweight	Moderate	less than 5	formal educa	agriculture	Lactating	Muslim	27	Married or l	middle	1	1812.76	57.21	25.9	359.4	12.62	Q2	2.99	9.63	13.57	43.65	above_RDA	20.5	Moderate ris	21.99	0.76	1.32	Grade 1-10	Spouse	Agriculture	Full time	1	8	Grade 1-10	Agriculture	1	1	2	6	Does not kno	no			No facility/	4	4
GED0969020	GED096902	GED096902002	Not underweight/obese	underweight	Moderate	less than 5	formal educa	agriculture	Lactating	Muslim	33	Married or l	middle	1	1749.86	41.28	35.92	326.69	9.44	Q1	0	9.44	0	41.28	below_RDA	18.5	Moderate ris	17.6	0	0	Grade 1-10	Spouse	Agriculture	Full time	1	5	Grade 1-10	Agriculture	1	1	2	4	Does not kno	yes	Boil		No facility/	2	2
GED1395010	GED139501	GED139501002	Not underweight/obese	underweight	High	less than 5	formal educa	agriculture	Lactating	Muslim	32	Married or l	middle	1	1704.39	53.37	27.39	329.29	12.53	Q2	3.18	9.34	13.57	39.8	above_RDA	16.5	Moderate ris	18.62	0.76	1.42	Grade 1-10	Spouse	Agriculture	Full time	1	9	Grade 1-10	Agriculture	1	1	3	5	Does not kno	yes	Add Bleach o		No facility/	3	3
GED1469010	GED146901	GED146901002	Not underweight/obese	normal	Moderate	5 or more fo	formal educa	Non-agricult	Lactating	Muslim	32	Married or l	poor	1	1568.14	53.61	25.23	309.58	13.68	Q2	4.39	9.29	17.21	36.4	above_RDA	17.5	Moderate ris	18.9	1.51	2.82	Grade 1-10	Spouse	Sales and se	Full time	1	16	Grade 1-10	Sales and se	1	1	7	9	Piped into d	yes	Add Bleach o		Pit latrine	7	6
GED1478010	GED147801	GED147801002	Not underweight/obese	normal	Low	5 or more fo	formal educa	Non-agricult	Lactating	Non_Muslim	31	Married or l	poor	1	870.36	24.34	14.48	175.04	11.19	Q1	0.69	10.49	1.51	22.83	below_RDA	17.5	Moderate ris	15.78	1.51	6.21	Grade 1-10	Spouse	Sales and se	Full time	1	9	Grade 1-10	Sales and se	1	1	3	5	Piped into d	yes	Add Bleach o		Other	3	3
GEG0615010	GEG061501	GEG061501002	Not underweight/obese	normal	Low	5 or more fo	formal educa	agriculture	Non-pregnant	Muslim	37	Married or l	poor	2	1335.31	38.9	23.24	262.25	11.65	Q2	3.84	7.82	12.81	26.09	below_RDA	22.5	Moderate ris	20.52	0	0	Not finished	Spouse	Agriculture	Full time	1	18	Not finished	Agriculture	0	1	5	2	Borehole	no			No facility/	8	6
GEG0617010	GEG061701	GEG061701002	Not underweight/obese	normal	Low	5 or more fo	formal educa	agriculture	Lactating	Muslim	28	Married or l	poor	1	1014.15	34.84	22.99	173.95	13.74	Q4	5.05	8.69	12.81	22.03	below_RDA	20.75	Moderate ris	13.04	0	0	Not finished	Spouse	Agriculture	Full time	1	8	Not finished	Agriculture	1	1	1	2	Piped outsid	yes	Add Bleach o		No facility/	4	4
GEG1493010	GEG149301	GEG149301002	Not underweight/obese	normal	Low	5 or more fo	formal educa	agriculture	Non-pregnant	Muslim	34	Married or l	poor	1	903.72	24.34	25.58	148.09	10.77	Q1	1.75	9.03	3.95	20.39	below_RDA	17.75	Moderate ris	11.68	3.95	16.22	Not finished	Spouse	Agriculture	Full time	1	15	Not finished	Agriculture	0	2	5	2	Piped outsid	yes	Add Bleach o		No facility/	6	6
GEL0522010	GEL052201	GEL052201002	Not underweight/obese	normal	Low	5 or more fo	formal educa	agriculture	Lactating	Muslim	23	Married or l	middle	0	1448.51	37.1	30.34	269.95	10.25	Q1	0	10.25	0	37.1	below_RDA	21.25	Moderate ris	40	0	0	Grade 1-10	Spouse	Agriculture	Full time	1	6	Grade 1-10	Agriculture	0	1	1	2	Piped into c	yes	Boil		No facility/	2	2
GEL0725010	GEL072501	GEL072501002	Not underweight/obese	normal	Low	less than 5	formal educa	agriculture	Lactating	Muslim	30	Div,Wid,Sep	middle	1	826.17	25.04	10.73	171.81	12.12	Q1	3.39	8.73	7	18.04	below_RDA	19.5	Moderate ris	14.89	1.51	6.04	Grade 1-10	Spouse	Agriculture	Full time	2		Grade 1-10	Agriculture	1	1	4	2	Piped into c	yes	Boil		No facility/	6	6
GEL0731010	GEL073101	GEL073101002	Not underweight/obese	normal	Moderate	less than 5	formal educa	agriculture	Lactating	Muslim	30	Married or l	middle	1	1462.96	50.9	18.43	293.63	13.92	Q2	2.92	11	10.66	40.23	above_RDA	27.5	Low risk	41.78	1.51	2.97	Grade 1-10	Spouse	Agriculture	Full time	1	6	Grade 1-10	Agriculture	0	1	1	2	Piped into c	no			No facility/	2	2
GEL0734010	GEL073401	GEL073401002	Not underweight/obese	normal	Low	less than 5	formal educa	agriculture	Lactating	Muslim	25	Married or l	rich	0	845.26	27.53	21.67	147.23	13.03	Q2	4.47	8.56	9.44	18.09	below_RDA	23.75	Low risk	10.87	3.95	14.35	Grade 1-10	Spouse	Agriculture	Full time	1	3	Grade 1-10	Agriculture	0	1	0	2	Piped into c	yes	Boil		No facility/	1	1
GEL0743010	GEL074301	GEL074301002	Overweight/obese	over&obese	Moderate	less than 5	formal educa	agriculture	Lactating	Muslim	30	Div,Wid,Sep	rich	1	2118.93	65.24	31.4	416.9	12.32	Q2	2.7	9.61	14.32	50.92	above_RDA	21.5	Moderate ris	23.68	1.51	2.32	College dipl	Spouse	Agriculture	Full time	2		College dipl	Agriculture	1	1	2	2	Piped into c	yes	Boil		No facility/	4	4
GEL0749010	GEL074901	GEL074901002	Not underweight/obese	underweight	High	5 or more fo	formal educa	agriculture	Lactating	Muslim	20	Married or l	rich	0	2058.98	64.12	29.57	406.73	12.46	Q2	2.78	9.67	14.32	49.79	above_RDA	21.5	Moderate ris	44.39	1.51	2.36	Grade 1-10	Spouse	Agriculture	Full time	1	5	Grade 1-10	Agriculture	1	1	0	2	Piped into c	yes	Boil		No facility/	2	2
GEL0765020	GEL076502	GEL076502002	Not underweight/obese	normal	Low	less than 5	formal educa	agriculture	Lactating	Muslim	25	Married or l	rich	0	798.3	26.34	37.65	92.04	13.2	Q4	6.52	6.68	13.01	13.34	below_RDA	22.75	Moderate ris	9.75	0.92	3.51	Grade 1-10	Spouse	Agriculture	Full time	1	5	Grade 1-10	Agriculture	1	1	0	2	Piped into c	yes	Boil		No facility/	2	2
GEL0768010	GEL076801	GEL076801002	Not underweight/obese	normal	Low	less than 5	No formal ed	agriculture	Non-pregnant	Muslim	30	Married or l	middle	1	1377.79	42.57	19.55	275.13	12.36	Q2	3.63	8.73	12.49	30.08	below_RDA	17.5	Moderate ris	17.57	1.51	3.55	Never attend	Spouse	Agriculture	Full time	1	16	Never attend	Agriculture	1	1	3	3	Piped into c	yes	Add Bleach o		No facility/	7	6
GEL0773010	GEL077301	GEL077301002	Not underweight/obese	normal	Moderate	less than 5	No formal ed	agriculture	Lactating	Muslim	30	Married or l	rich	1	1344.5	46.22	28.95	246.56	13.75	Q1	3.75	10.01	12.59	33.63	above_RDA	23	Low risk	43.24	2.27	4.91	Never attend	Spouse	Agriculture	Full time	1	12	Never attend	Agriculture	0	2	1	2	Piped into c	yes	Boil		No facility/	3	3
GEL0775010	GEL077501	GEL077501002	Not underweight/obese	normal	Low	less than 5	formal educa	agriculture	Lactating	Muslim	26	Married or l	poor	1	973.17	33.45	23.1	163.53	13.75	Q4	5.27	8.48	12.81	20.64	below_RDA	20.75	Moderate ris	12.6	0	0	Grade 1-10	Spouse	Agriculture	Full time	1	3	Grade 1-10	Agriculture	1	0	0	2	Piped into c	no			No facility/	2	2
GEL0794010	GEL079401	GEL079401002	Not underweight/obese	normal	Low	less than 5	formal educa	agriculture	Lactating	Muslim	25	Married or l	middle	0	1152.41	37.86	13.37	237.04	13.14	Q2	5.23	7.91	15.08	22.78	below_RDA	19.5	Moderate ris	17.21	2.27	5.99	Grade 1-10	Spouse	Agriculture	Full time	1	7	Grade 1-10	Agriculture	1	1	1	2	Piped into c	yes	Boil		No facility/	3	3
GEL0799010	GEL079901	GEL079901002	Not underweight/obese	normal	Low	less than 5	No formal ed	agriculture	Lactating	Muslim	27	Married or l	rich	1	972.77	25.05	20.71	186.62	10.3	Q1	0	10.3	0	25.05	below_RDA	18.5	Moderate ris	14.63	0	0	Never attend	Spouse	Agriculture	Full time	1	12	Never attend	Agriculture	1	1	2	2	Piped into c	yes	Boil		No facility/	4	4
GEL0811010	GEL081101	GEL081101002	Not underweight/obese	normal	Moderate	5 or more fo	formal educa	agriculture	Lactating	Muslim	25	Married or l	rich	0	1220.65	41.78	16.99	247.05	13.69	Q2	2.54	11.15	7.76	34.02	below_RDA	23	Low risk	43.29	2.27	5.43	Grade 1-10	Spouse	Agriculture	Full time	1	8	Grade 1-10	Agriculture	1	0	1	2	Piped into c	yes	Boil		No facility/	3	3
GEL0827010	GEL082701	GEL082701002	Not underweight/obese	normal	Moderate	less than 5	No formal ed	agriculture	Non-pregnant	Muslim	30	Married or l	middle	1	1455.7	48.21	22.3	283.59	13.25	Q2	3.26	9.99	11.86	36.36	above_RDA	24.75	Low risk	40.26	4.54	9.41	Never attend	Spouse	Agriculture	Full time	1	0	Never attend	Agriculture	0	1	4	2	Piped into c	yes	Add Bleach o		No facility/	5	5
GEL0834010	GEL083401	GEL083401002	Not underweight/obese	normal	Moderate	5 or more fo	formal educa	agriculture	Lactating	Muslim	30	Div,Wid,Sep	rich	1	1559.35	54.68	31.41	284.77	14.03	Q4	3.51	10.52	13.69	41	above_RDA	28.5	Low risk	52.56	4.54	8.29	Not finished	Spouse	Agriculture	Full time	2		Not finished	Agriculture	1	1	2	2	Piped into c	yes	Boil		No facility/	6	6
GEO0624010	GEO062401	GEO062401002	Not underweight/obese	normal	Low	5 or more fo	formal educa	agriculture	Lactating	Muslim	39	Married or l	poor	2	713.88	19.14	15.08	126.17	10.72	Q3	0.53	10.19	0.95	18.18	below_RDA	17.75	Moderate ris	9.06	0.93	4.84	Not finished	Spouse	Agriculture	Full time	1	17	Not finished	Agriculture	1	1	5	3	Borehole	yes	Add Bleach o		No facility/	8	8
GEO0630010	GEO063001	GEO063001002	Not underweight/obese	normal	Low	less than 5	formal educa	agriculture	Non-pregnant	Muslim	38	Married or l	rich	2	963.12	30.71	20.69	173.69	12.75	Q2	2.28	10.47	5.49	25.22	below_RDA	24.5	Low risk	9.5	0	0	Not finished	Spouse	Agriculture	Full time	1	17	Not finished	Agriculture	0	1	5	3	River or Lak	yes	Add Bleach o		No facility/	7	7
GEO0638010	GEO063801	GEO063801002	Not underweight/obese	normal	Low	5 or more fo	formal educa	agriculture	Lactating	Muslim		Married or l	poor	1	841.77	20.64	21.46	147.1	9.81	Q2	0	9.81	0	20.64	below_RDA	18.75	Moderate ris	12.53	0	0	Grade 1-10	Spouse	Agriculture	Full time	1	6	Not finished	Agriculture	1	1	1	2	River or Lak	yes	Add Bleach o		No facility/	3	3
GEO1346010	GEO134601	GEO134601002	Not underweight/obese	normal	Low	5 or more fo	formal educa	agriculture	Lactating	Muslim	29	Married or l	poor	1	827.92	27.6	24.09	125.9	13.33	Q1	5.15	8.18	10.66	16.94	below_RDA	21.5	Moderate ris	10.48	4.7	17.05	Not finished	Spouse	Agriculture	Full time	1	6	Grade 1-10	Agriculture	1	1	0	2	River or Lak	yes	Add Bleach o		No facility/	3	2
GER0579020	GER057902	GER057902002	Not underweight/obese	normal	Low	less than 5	formal educa	agriculture	Lactating	Muslim	24	Married or l	middle	0	1165.21	32.25	42.76	169.58	11.07	Q1	4.44	6.63	12.94	19.3	below_RDA	25	Low risk	14.88	5.69	17.66	Grade 1-10	Spouse	Agriculture	Full time	1	8	Grade 1-10	Agriculture	1	1	0	0	Piped into c	yes	Boil		No facility/	2	1
GER0587010	GER058701	GER058701002	Not underweight/obese	normal	Moderate	less than 5	No formal ed	agriculture	Lactating	Muslim	24	Married or l	middle	0	1182.38	43.64	18.7	231.42	14.76	Q3	3.39	11.37	10.03	33.61	below_RDA	24	Low risk	22.33	4.54	10.4	Never attend	Spouse	Agriculture	Full time	1	6	Never attend	Agriculture	1	1	0	2	Piped into c	yes	Boil		No facility/	2	2
HAG0847010	HAG084701	HAG084701002	Overweight/obese	over&obese	Low	5 or more fo	formal educa	Non-agricult	Lactating	Muslim	36	Married or l	poor	2	852.58	30.17	21.31	148.03	14.16	Q4	6.01	8.14	12.81	17.36	below_RDA	20.5	Moderate ris	12.48	0	0	Grade 1-10	Spouse	Other	Does not kno	1	17	Grade 1-10	Agriculture	1	1	3	3	Piped outsid	yes	Boil		Other	7	7
HAG0858010	HAG085801	HAG085801002	Not underweight/obese	normal	Moderate	5 or more fo	formal educa	Non-agricult	Lactating	Muslim	31	Married or l	poor	1	1574.78	51.69	46.09	242.4	13.13	Q3	5.2	7.93	20.46	31.23	above_RDA	23	Low risk	16.11	2.81	5.44	Grade 1-10	Spouse	Other	Does not kno	1	12	Grade 1-10	Agriculture	1	1	3	2	Piped outsid	yes	Boil		No facility/	5	5
HAG0872010	HAG087201	HAG087201002	Not underweight/obese	normal	High	5 or more fo	formal educa	Non-agricult	Lactating	Muslim	37	Married or l	poor	2	1724.46	56.68	29.75	318.13	13.15	Q3	0.83	12.32	3.57	53.11	above_RDA	25.5	Low risk	23.78	3.57	6.3	Grade 1-10	Spouse	Other	Does not kno	1	8	Grade 1-10	Agriculture	1	1	1	3	Piped outsid	yes	Boil		No facility/	3	3
HAH0344010	HAH034401	HAH034401002	Not underweight/obese	normal	High	less than 5	No formal ed	agriculture	Lactating	Muslim	35	Married or l	rich	1	1855.75	61.96	27.06	361.22	13.36	Q2	4.16	9.2	19.3	42.66	above_RDA	20.5	Moderate ris	20.38	8.31	13.42	Never attend	Spouse	Agriculture	Full time	1	20	Never attend	Agriculture	1	0	2	4	Piped into c	yes	Boil		No facility/	6	6
HAJ0078010	HAJ007801	HAJ007801002	Not underweight/obese	underweight	High	less than 5	No formal ed	agriculture	Lactating	Muslim	43	Married or l	middle	2	2033.43	61.62	70.87	297.8	12.12	Q1	4.62	7.5	23.48	38.14	above_RDA	22	Moderate ris	18.18	8.99	14.58	Never attend	Spouse	Agriculture	Full time	1	15	Never attend	Agriculture	0	0	0	2	Piped into d	no			No facility/	1	1
HAJ0079010	HAJ007901	HAJ007901002	Not underweight/obese	normal	Low	less than 5	No formal ed	agriculture	Non-pregnant	Muslim	43	Married or l	rich	2	1379.26	38.55	29.43	255.79	11.18	Q2	2.12	9.06	7.32	31.23	below_RDA	18.5	Moderate ris	15.12	0	0	Never attend	Spouse	Agriculture	Full time	1	20	Never attend	Agriculture	0	1	1	3	Piped into d	no			Bucket toile	10	6
HAJ0083010	HAJ008301	HAJ008301002	Not underweight/obese	normal	Low	less than 5	No formal ed	agriculture	Non-pregnant	Muslim	38	Married or l	middle	2	1627.26	40.27	27.97	322.18	9.9	Q1	0	9.9	0	40.27	below_RDA	16.75	Moderate ris	17.75	0	0	Never attend	Spouse	Agriculture	Full time	1	17	Never attend	Agriculture	0	1	1	3	Piped into d	no			No facility/	10	7
HAJ0086010	HAJ008601	HAJ008601002	Not underweight/obese	normal	Low	less than 5	No formal ed	agriculture	Lactating	Muslim	33	Married or l	middle	1	1181.52	27.68	26.37	222.88	9.37	Q1	0	9.37	0	27.68	below_RDA	16.5	Moderate ris	13.39	0	0	Never attend	Spouse	Agriculture	Full time	1	10	Never attend	Agriculture	0	1	2	5	Piped into d	no			No facility/	4	4
HAJ0097010	HAJ009701	HAJ009701002	Not underweight/obese	underweight	High	less than 5	No formal ed	agriculture	Lactating	Muslim	43	Married or l	rich	2	1824.7	59.17	42.53	318.17	12.97	Q2	1.83	11.14	8.34	50.83	above_RDA	27	Low risk	23.16	5.92	10.01	Never attend	Spouse	Agriculture	Full time	1	20	Never attend	Agriculture	1	0	2	4	Piped into d	no			Bucket toile	7	5
HAJ0100010	HAJ010001	HAJ010001002	Not underweight/obese	underweight	High	less than 5	No formal ed	agriculture	Non-pregnant	Muslim	34	Married or l	rich	1	1984.66	87.88	31.61	374.71	17.71	Q2	9.47	8.25	46.97	40.91	above_RDA	20	Moderate ris	24.16	29.1	33.11	Never attend	Spouse	Agriculture	Full time	1	7	Never attend	Agriculture	0	1	2	4	Piped into d	no			No facility/	9	7
HAJ0110010	HAJ011001	HAJ011001002	Not underweight/obese	normal	Moderate	less than 5	No formal ed	agriculture	Lactating	Muslim	28	Married or l	middle	1	1421.05	45.71	18.55	281.51	12.87	Q2	3.61	9.26	12.81	32.9	below_RDA	19	Moderate ris	12.7	0	0	Never attend	Spouse	Agriculture	Full time	1	3	Never attend	Agriculture	1	0	0	2	Piped into d	no			No facility/	1	1
HAJ0112010	HAJ011201	HAJ011201002	Not underweight/obese	normal	Moderate	less than 5	formal educa	agriculture	Lactating	Muslim	33	Married or l	middle	1	1637.76	55.46	46.61	271.93	13.55	Q3	2.38	11.17	9.74	45.73	above_RDA	30.5	Low risk	22.11	0	0	Grade 1-10	Spouse	Agriculture	Full time	1	6	Grade 1-10	Agriculture	1	2	0	2	Piped into d	no			No facility/	3	3
HAJ0115010	HAJ011501	HAJ011501002	Not underweight/obese	normal	Moderate	less than 5	formal educa	agriculture	Lactating	Muslim	33	Married or l	rich	1	1525.6	60.28	25.95	281.86	15.8	Q4	3.99	11.81	15.23	45.05	above_RDA	22.5	Moderate ris	19.5	0	0	Grade 1-10	Spouse	Agriculture	Full time	1	11	Grade 1-10	Agriculture	1	1	1	2	Piped into d	no			No facility/	7	4
HAJ0119010	HAJ011901	HAJ011901002	Not underweight/obese	underweight	Moderate	less than 5	No formal ed	agriculture	Non-pregnant	Muslim	38	Married or l	middle	2	1328.4	41.65	22.65	260.42	12.54	Q2	0.73	11.81	2.42	39.24	below_RDA	21.75	Moderate ris	21.04	0	0	Never attend	Spouse	Agriculture	Full time	1	18	Never attend	Agriculture	0	1	2	2	Piped into d	no			No facility/	7	3
HAJ0121010	HAJ012101	HAJ012101002	Not underweight/obese	normal	Low	less than 5	No formal ed	agriculture	Lactating	Muslim	34	Married or l	middle	1	1001.22	32.62	20.18	188.11	13.03	Q2	2.43	10.6	6.08	26.54	below_RDA	22.5	Moderate ris	16.19	0	0	Never attend	Spouse	Agriculture	Full time	1	8	Never attend	Agriculture	1	2	0	2	Piped into d	no			No facility/	4	4
HAJ0122010	HAJ012201	HAJ012201002	Not underweight/obese	underweight	Low	less than 5	No formal ed	agriculture	Lactating	Muslim	33	Married or l	rich	1	1343.02	34.05	23.89	266.67	10.14	Q1	0.72	9.42	2.42	31.63	below_RDA	16.5	Moderate ris	18.84	0	0	Never attend	Spouse	Agriculture	Full time	1	8	Never attend	Agriculture	1	2	1	2	Piped into d	no			No facility/	4	4
HAJ0123010	HAJ012301	HAJ012301002	Not underweight/obese	normal	Low	less than 5	No formal ed	agriculture	Lactating	Muslim	33	Married or l	rich	1	1219.23	33.81	30.55	220.14	11.09	Q1	2.59	8.5	7.91	25.91	below_RDA	20.5	Moderate ris	17.13	0	0	Never attend	Spouse	Agriculture	Full time	1	9	Never attend	Agriculture	1	1	0	2	Piped into d	no			No facility/	4	2
HAJ0125010	HAJ012501	HAJ012501002	Not underweight/obese	underweight	High	less than 5	No formal ed	agriculture	Non-pregnant	Muslim	33	Married or l	middle	1	1743.75	66.21	38.85	304.63	15.19	Q3	3.49	11.69	15.23	50.98	above_RDA	24.5	Low risk	23.15	0	0	Never attend	Spouse	Agriculture	Full time	1	16	Never attend	Agriculture	1	1	1	3	Piped into d	no			No facility/	7	7
HAJ0136010	HAJ013601	HAJ013601002	Not underweight/obese	normal	Moderate	less than 5	No formal ed	agriculture	Non-pregnant	Muslim	43	Married or l	middle	2	1226.51	40.57	27.08	222.22	13.23	Q2	3.96	9.27	12.15	28.41	below_RDA	23.5	Low risk	18.05	0	0	Never attend	Spouse	Agriculture	Full time	1	20	Never attend	Agriculture	0	1	0	2	Piped into d	no			No facility/	1	1
HAJ0139010	HAJ013901	HAJ013901002	Not underweight/obese	normal	Low	less than 5	No formal ed	agriculture	Lactating	Muslim	33	Married or l	rich	1	1268.15	43.15	27.43	229.31	13.61	Q2	5.57	8.05	17.64	25.51	below_RDA	18.5	Moderate ris	16.93	0	0	Never attend	Spouse	Agriculture	Full time	1	12	Never attend	Agriculture	0	1	1	2	Piped into d	no			No facility/	4	4
HAJ0142010	HAJ014201	HAJ014201002	Not underweight/obese	normal	Moderate	less than 5	No formal ed	agriculture	Lactating	Muslim	38	Married or l	middle	2	1537.51	61.27	32.3	275.58	15.94	Q4	4.59	11.35	17.64	43.63	above_RDA	25	Low risk	26.26	0	0	Never attend	Spouse	Agriculture	Full time	1	17	Never attend	Agriculture	1	1	3	5	Piped into d	no			No facility/	8	8
HAJ0143010	HAJ014301	HAJ014301002	Overweight/obese	over&obese	Low	less than 5	No formal ed	agriculture	Lactating	Muslim	33	Married or l	middle	1	993.82	27.66	25.19	178.68	11.13	Q1	1.94	9.19	4.83	22.83	below_RDA	17.5	Moderate ris	15.88	0	0	Never attend	Spouse	Agriculture	Full time	1	14	Never attend	Agriculture	0	1	1	2	Piped into d	no			No facility/	4	4
HAJ0146010	HAJ014601	HAJ014601002	Not underweight/obese	underweight	Low	less than 5	No formal ed	agriculture	Lactating	Muslim	28	Married or l	rich	1	1366.1	35.65	29.37	258.18	10.44	Q1	0.47	9.96	1.62	34.03	below_RDA	22	Moderate ris	17.8	1.62	4.54	Never attend	Spouse	Agriculture	Full time	1	11	Never attend	Agriculture	1	0	1	2	Piped into d	no			No facility/	4	4
HAJ1009010	HAJ100901	HAJ100901002	Not underweight/obese	normal	Moderate	less than 5	No formal ed	agriculture	Lactating	Muslim	28	Married or l	rich	1	1530.62	48.5	41.2	259.51	12.67	Q3	4.61	8.06	17.64	30.85	above_RDA	20.5	Moderate ris	18.18	0	0	Never attend	Spouse	Agriculture	Full time	1	13	Never attend	Agriculture	1	1	2	4	Piped into d	no			Hanging toil	6	6
HAS0289010	HAS028901	HAS028901002	Not underweight/obese	normal	Low	less than 5	formal educa	agriculture	Non-pregnant	Muslim	27	Married or l	middle	1	960.81	34.07	21.4	170.96	14.19	Q4	5.33	8.85	12.81	21.26	below_RDA	20.75	Moderate ris	13.04	0	0	Not finished	Spouse	Agriculture	Full time	1	15	Not finished	Agriculture	0	1	4	2	Piped outsid	yes	Add Bleach o		No facility/	5	5
HAS0335010	HAS033501	HAS033501002	Not underweight/obese	underweight	Low	less than 5	formal educa	agriculture	Non-pregnant	Muslim	30	Married or l	middle	1	857.15	23.55	22.73	143.24	10.99	Q2	1.4	9.59	3	20.54	below_RDA	18.75	Moderate ris	11.54	3	12.75	Grade 1-10	Spouse	Agriculture	Full time	1	10	Grade 1-10	Agriculture	0	1	2	2	Piped outsid	yes	Add Bleach o		No facility/	3	3
HAS0343010	HAS034301	HAS034301002	Not underweight/obese	normal	Low	less than 5	formal educa	agriculture	Non-pregnant	Muslim	38	Married or l	middle	2	1308.35	38.69	36.82	223.62	11.83	Q1	3.72	8.11	12.15	26.54	below_RDA	22.5	Moderate ris	17.72	0	0	Not finished	Spouse	Agriculture	Full time	1	14	Not finished	Agriculture	1	1	4	2	Borehole	yes	Add Bleach o		No facility/	6	6
HAS1358010	HAS135801	HAS135801002	Not underweight/obese	normal	Low	less than 5	formal educa	agriculture	Lactating	Muslim	29	Married or l	middle	1	1207.17	40.47	36.83	195.04	13.41	Q1	5.85	7.56	17.64	22.83	below_RDA	20.5	Moderate ris	15.94	0	0	Not finished	Spouse	Agriculture	Full time	1	11	Grade 1-10	Agriculture	1	1	2	2	Piped outsid	yes	Add Bleach o		No facility/	4	4
IDD0000020	IDD000002	IDD000002002	Not underweight/obese	normal	Moderate	5 or more fo	formal educa	agriculture	Lactating	Muslim	30	Married or l	middle	1	1470.81	52.12	39.49	245.21	14.17	Q2	3.31	10.87	12.15	39.97	above_RDA	23.5	Low risk	18.35	0	0	Grade 1-10	Spouse	Agriculture	Full time	1	0	Grade 1-10	Agriculture	1	0	0	1	Water from s	no			Pit latrine	1	1
IDD0151010	IDD015101	IDD015101002	Not underweight/obese	normal	Moderate	5 or more fo	No formal ed	agriculture	Lactating	Muslim	31	Married or l	poor	1	1352.6	42.23	38.77	225.96	12.49	Q1	4.14	8.35	13.98	28.25	below_RDA	20.5	Moderate ris	17	0	0	Never attend	Respondent i	Agriculture	Seasonal	1	15	Never attend	Agriculture	0	1	1	1	Water from s	yes	Boil		Pit latrine	6	6
IDD0152010	IDD015201	IDD015201002	Not underweight/obese	normal	Low	5 or more fo	No formal ed	agriculture	Non-pregnant	Muslim	28	Married or l	middle	1	1357.39	35.43	32.37	249.09	10.44	Q1	2.14	8.31	7.25	28.19	below_RDA	18.5	Moderate ris	17.89	0	0	Never attend	Respondent i	Agriculture	Seasonal	1	17	Never attend	Agriculture	0	1	1	1	Water from s	yes	Boil		Pit latrine	8	7
IDD0155010	IDD015501	IDD015501002	Not underweight/obese	normal	Moderate	less than 5	formal educa	Non-agricult	Non-pregnant	Muslim	32	Married or l	poor	1	1508.17	48.04	34.99	268.98	12.74	Q2	4.83	7.91	18.23	29.81	above_RDA	18.5	Moderate ris	18.26	0	0	Grade 1-10	Respondent i	Sales and se	Part time	1	15	Grade 1-10	Agriculture	0	1	1	0	Water from s	yes	Boil		Pit latrine	4	4
IDD0156010	IDD015601	IDD015601002	Not underweight/obese	normal	Moderate	5 or more fo	formal educa	agriculture	Non-pregnant	Muslim	23	Married or l	middle	0	1600.43	50.91	47.19	261.38	12.73	Q2	5.01	7.71	20.06	30.85	above_RDA	20.5	Moderate ris	18.23	0	0	Grade 1-10	Respondent i	Agriculture	Seasonal	1	5	Grade 1-10	Agriculture	0	1	0	0	Water from s	yes	Boil		Pit latrine	1	1
IDD0157010	IDD015701	IDD015701002	Not underweight/obese	normal	Moderate	5 or more fo	formal educa	agriculture	Lactating	Muslim	32	Married or l	middle	1	1584.16	55.55	34.9	280.42	14.03	Q3	5.07	8.96	20.06	35.49	above_RDA	22.5	Moderate ris	18.87	0	0	Grade 1-10	Respondent i	Agriculture	Seasonal	1	8	Never attend	Agriculture	0	1	1	3	Water from s	yes	Boil		Pit latrine	6	6
IDD0160010	IDD016001	IDD016001002	Not underweight/obese	normal	Moderate	less than 5	formal educa	agriculture	Lactating	Muslim	30	Married or l	rich	1	1356.13	47.21	36.5	225.75	13.92	Q3	5.92	8.01	20.06	27.15	above_RDA	16.5	Moderate ris	16.42	0	0	Grade 1-10	Respondent i	Agriculture	Seasonal	1	7	Grade 1-10	Agriculture	1	1	1	0	Water from s	yes	Boil		Pit latrine	4	4
IDD0161010	IDD016101	IDD016101002	Not underweight/obese	normal	Moderate	5 or more fo	formal educa	agriculture	Non-pregnant	Muslim	28	Married or l	poor	1	1423.7	47.93	33.82	249.69	13.47	Q3	5.64	7.83	20.06	27.87	above_RDA	20.5	Moderate ris	18.29	0	0	Grade 1-10	Respondent i	Agriculture	Full time	1	5	Grade 1-10	Agriculture	0	1	1	0	Water from s	yes	Boil		Pit latrine	5	5
IDD0163010	IDD016301	IDD016301002	Overweight/obese	over&obese	Moderate	5 or more fo	No formal ed	agriculture	Non-pregnant	Muslim	29	Married or l	poor	1	1191.76	42.14	32.74	197.92	14.14	Q4	4.89	9.25	14.57	27.57	below_RDA	24.5	Low risk	17.13	0	0	Never attend	Respondent i	Agriculture	Seasonal	1	10	Grade 1-10	Agriculture	0	1	1	1	Water from s	yes	Boil		Pit latrine	4	4
IDD0164010	IDD016401	IDD016401002	Not underweight/obese	normal	Moderate	5 or more fo	formal educa	agriculture	Non-pregnant	Muslim	32	Married or l	poor	1	1655.44	57.44	43.72	285.4	13.88	Q3	5.95	7.92	24.64	32.8	above_RDA	17	Moderate ris	20.08	0	0	Grade 1-10	Respondent i	Agriculture	Full time	1	10	Grade 1-10	Agriculture	0	1	1	1	Water from s	yes	Boil		Pit latrine	5	5
IDD0165010	IDD016501	IDD016501002	Not underweight/obese	normal	Moderate	less than 5	formal educa	agriculture	Non-pregnant	Muslim	28	Married or l	middle	1	1582.77	54.63	53.53	250.28	13.81	Q2	6.59	7.21	26.09	28.54	above_RDA	20.5	Moderate ris	18.92	0	0	Grade 1-10	Spouse	Agriculture	Full time	1	10	Grade 1-10	Agriculture	0	1	1	0	Water from s	yes	Boil		Pit latrine	4	4
IDD0166010	IDD016601	IDD016601002	Not underweight/obese	normal	Moderate	less than 5	No formal ed	agriculture	Non-pregnant	Muslim	31	Married or l	middle	1	1537.64	58.15	47.37	249.04	15.13	Q3	6.97	8.15	26.81	31.34	above_RDA	23.5	Low risk	19	0	0	Never attend	Respondent i	Agriculture	Seasonal	1	8	Grade 1-10	Agriculture	0	1	1	2	Water from s	yes	Boil		Pit latrine	3	3
IDD0167010	IDD016701	IDD016701002	Not underweight/obese	normal	Moderate	less than 5	formal educa	agriculture	Non-pregnant	Muslim	32	Married or l	middle	1	1170.58	52.78	15.99	213.16	18.04	Q4	3.75	14.28	10.98	41.8	above_RDA	22.5	Moderate ris	12.33	0	0	Grade 1-10	Respondent i	Agriculture	Seasonal	1	5	Grade 1-10	Agriculture	0	1	1	0	Water from s	yes	Boil		Pit latrine	3	3
IDD0169010	IDD016901	IDD016901002	Not underweight/obese	normal	Moderate	less than 5	No formal ed	agriculture	Lactating	Muslim	35	Married or l	middle	1	1205.37	55.35	30.95	189.18	18.37	Q4	3.64	14.72	10.98	44.37	above_RDA	28.5	Low risk	13.59	0	0	Never attend	Respondent i	Agriculture	Seasonal	1	8	Never attend	Agriculture	0	1	2	3	Water from s	yes	Boil		Pit latrine	6	5
IDD0173010	IDD017301	IDD017301002	Not underweight/obese	normal	High	less than 5	No formal ed	agriculture	Non-pregnant	Muslim	39	Married or l	poor	2	1545.79	62.78	30.79	276.46	16.25	Q4	4.45	11.8	17.19	45.59	above_RDA	27.25	Low risk	19.28	2.21	3.51	Never attend	Respondent i	Agriculture	Seasonal	1	15	Never attend	Agriculture	0	1	1	1	Water from s	yes	Boil		Pit latrine	7	6
IDD0177010	IDD017701	IDD017701002	Not underweight/obese	normal	Low	5 or more fo	formal educa	agriculture	Non-pregnant	Muslim	30	Married or l	poor	1	1533.97	41.42	32.14	287.59	10.8	Q1	1.91	8.89	7.32	34.1	below_RDA	15.5	Moderate ris	15.99	0	0	Grade 1-10	Respondent i	Agriculture	Seasonal	1		Grade 1-10	Agriculture	0	1	1	0	Water from s	yes	Boil		Pit latrine	4	4
IDD0178010	IDD017801	IDD017801002	Not underweight/obese	normal	Moderate	5 or more fo	No formal ed	agriculture	Non-pregnant	Muslim	40	Married or l	poor	2	1528.11	44.1	35.27	275.38	11.54	Q2	2.4	9.15	9.15	34.95	below_RDA	15.5	Moderate ris	15.53	0	0	Never attend	Respondent i	Agriculture	Seasonal	1	18	Never attend	Agriculture	0	0	4	1	Water from s	yes	Boil		Pit latrine	8	8
IDD0179010	IDD017901	IDD017901002	Not underweight/obese	normal	Moderate	5 or more fo	No formal ed	agriculture	Non-pregnant	Muslim	38	Married or l	poor	2	1746.98	44.73	31.8	334.65	10.24	Q1	2.1	8.15	9.15	35.58	below_RDA	15.5	Moderate ris	17.87	0	0	Never attend	Respondent i	Agriculture	Seasonal	1	25	Never attend	Agriculture	0	1	4	3	Protected sp	yes	Boil		Pit latrine	8	8
IDD0180010	IDD018001	IDD018001004	Not underweight/obese	normal	Moderate	5 or more fo	No formal ed	agriculture	Non-pregnant	Muslim	34	Married or l	poor	1	1668.25	49.68	40.12	296.96	11.91	Q1	4.51	7.4	18.82	30.86	above_RDA	18.5	Moderate ris	18.97	0	0	Never attend	Respondent i	Agriculture	Seasonal	1	25	Never attend	Agriculture	0	1	3	2	Protected sp	yes	Boil		Pit latrine	6	4
IDD0183010	IDD018301	IDD018301002	Not underweight/obese	normal	Moderate	less than 5	No formal ed	agriculture	Lactating	Muslim	30	Married or l	poor	1	1955.21	46.4	53.29	333.05	9.49	Q1	1.48	8.01	7.25	39.15	above_RDA	16.5	Moderate ris	15.78	0	0	Never attend	Spouse	Agriculture	Full time	1	10	Never attend	Agriculture	8	2	1	2	Water from s	no			Pit latrine	5	5
IDD0188010	IDD018801	IDD018801002	Not underweight/obese	normal	Low	5 or more fo	No formal ed	agriculture	Lactating	Muslim	36	Married or l	rich	2	1450.53	39.16	26.75	281.24	10.8	Q2	3.03	7.77	10.98	28.17	below_RDA	17.5	Moderate ris	16.48	0	0	Never attend	Respondent i	Agriculture	Seasonal	1	8	Never attend	Agriculture	1	1	1	1	Water from s	yes	Boil		Pit latrine	6	6
IDD0190020	IDD019002	IDD019002002	Not underweight/obese	normal	Low	5 or more fo	No formal ed	agriculture	Lactating	Muslim	30	Married or l	poor	1	1076.26	35.81	26.44	183.61	13.31	Q3	4.76	8.55	12.81	23	below_RDA	18.5	Moderate ris	14.52	0	0	Never attend	Respondent i	Agriculture	Seasonal	1	6	Never attend	Agriculture	0	1	1	0	Water from s	yes	Boil		Pit latrine	2	2
IDD0223010	IDD022301	IDD022301002	Not underweight/obese	normal	Moderate	5 or more fo	No formal ed	agriculture	Lactating	Muslim	37	Married or l	poor	2	1567.95	46.19	30.61	293.74	11.78	Q2	3.27	8.52	12.81	33.38	above_RDA	18.5	Moderate ris	15.57	0	0	Never attend	Respondent i	Agriculture	Seasonal	1	10	Never attend	Agriculture	0	1	1	0	Water from s	yes	Boil		Pit latrine	7	5
IDD0231010	IDD023101	IDD023101002	Not underweight/obese	underweight	Low	less than 5	formal educa	agriculture	Non-pregnant	Muslim	18	Married or l	poor	0	723.96	26.14	11.56	135.66	14.44	Q2	4.04	10.4	7.32	18.82	below_RDA	18.5	Moderate ris	6.98	0	0	Grade 1-10	Spouse	Agriculture	Full time	1	10	College dipl	Clerical	0	1	3	2	Water from s	no			Pit latrine	4	4
IDD0241010	IDD024101	IDD024101004	Not underweight/obese	normal	Moderate	5 or more fo	No formal ed	agriculture	Non-pregnant	Muslim	41	Married or l	poor	2	1830.18	50.2	43.21	322.22	10.97	Q1	2.8	8.17	12.81	37.39	above_RDA	14.5	High risk	18.16	0	0	Never attend	Respondent i	Agriculture	Seasonal	1	15	Never attend	Agriculture	0	1	1	1	Water from s	yes	Boil		Pit latrine	5	5
IDD0258010	IDD025801	IDD025801002	Not underweight/obese	normal	Moderate	5 or more fo	formal educa	agriculture	Lactating	Muslim	31	Married or l	middle	1	1776.95	54.3	46.58	303.23	12.22	Q1	4.24	7.99	18.82	35.48	above_RDA	16.5	Moderate ris	18.36	0	0	Grade 1-10	Respondent i	Agriculture	Seasonal	1	12	Grade 1-10	Agriculture	0	1	2	0	Water from s	yes	Boil		Pit latrine	3	3
IDD0262010	IDD026201	IDD026201002	Not underweight/obese	normal	Low	5 or more fo	formal educa	agriculture	Lactating	Muslim	26	Married or l	poor	1	1132.36	29.06	24.66	211.39	10.27	Q1	0.71	9.55	2.02	27.04	below_RDA	23.25	Low risk	15.5	2.02	6.96	Grade 1-10	Respondent i	Agriculture	Seasonal	1	5	Grade 1-10	Agriculture	0	1	0	0	Water from s	yes	Boil		Pit latrine	4	4
IDD0263020	IDD026302	IDD026302002	Not underweight/obese	normal	Moderate	5 or more fo	No formal ed	agriculture	Lactating	Muslim	35	Married or l	poor	1	1447.32	47.73	47.16	226.01	13.19	Q3	4.69	8.5	16.99	30.75	above_RDA	21.5	Moderate ris	19.61	0	0	Never attend	Respondent i	Agriculture	Seasonal	1	15	Never attend	Agriculture	1	2	1	0	Water from s	yes	Boil		Pit latrine	5	4
IDD0265010	IDD026501	IDD026501002	Not underweight/obese	normal	Moderate	less than 5	No formal ed	agriculture	Non-pregnant	Muslim	48	Married or l	middle	2	1828.86	56.39	44.6	326.71	12.33	Q2	3.71	8.62	16.99	39.4	above_RDA	21	Moderate ris	26.79	0	0	Never attend	Respondent i	Agriculture	Seasonal	1	25	Never attend	Agriculture	0	1	4	1	Water from s	yes	Boil		Pit latrine	8	5
IDD0266010	IDD026601	IDD026601002	Not underweight/obese	normal	Low	less than 5	No formal ed	agriculture	Non-pregnant	Muslim	38	Married or l	middle	2	923.92	28.88	29.76	142.3	12.5	Q3	4.3	8.2	9.93	18.95	below_RDA	20.75	Moderate ris	9.97	2.02	7	Never attend	Respondent i	Agriculture	Seasonal	1	15	Never attend	Agriculture	0	1	6	1	Water from s	yes	Boil		Pit latrine	7	6
IDD0277010	IDD027701	IDD027701002	Not underweight/obese	normal	Low	less than 5	formal educa	Non-agricult	Lactating	Muslim	24	Married or l	middle	0	876.17	28.02	17.61	152.24	12.79	Q3	3.58	9.22	7.83	20.19	below_RDA	19.75	Moderate ris	9.05	2.34	8.36	Grade 1-10	Respondent i	Professional	Full time	1	5	Grade 1-10	Professional	0	1	0	1	Water from s	yes	Boil		Pit latrine	1	1
IDD0282010	IDD028201	IDD028201002	Not underweight/obese	underweight	Low	less than 5	No formal ed	agriculture	Non-pregnant	Muslim	30	Married or l	middle	1	503.11	16.02	9.37	94.47	12.73	Q4	0	12.73	0	16.02	below_RDA	18.5	Moderate ris	6.32	0	0	Never attend	Respondent i	Agriculture	Seasonal	1	14	Never attend	Agriculture	0	1	3	0	Water from s	yes	Boil		Pit latrine	7	4
IDD0286010	IDD028601	IDD028601002	Not underweight/obese	normal	Low	5 or more fo	No formal ed	agriculture	Non-pregnant	Muslim	34	Married or l	poor	1	577.01	16.84	9.62	111.02	11.67	Q1	0	11.67	0	16.84	below_RDA	16.5	Moderate ris	6.4	0	0	Never attend	Respondent i	Agriculture	Seasonal	1	20	Never attend	Agriculture	0	1	3	2	Protected sp	yes	Boil		Pit latrine	7	6
IDD0289010	IDD028901	IDD028901002	Not underweight/obese	normal	Low	5 or more fo	No formal ed	agriculture	Lactating	Muslim	26	Married or l	middle	1	1091.74	37.9	28.22	174.18	13.89	Q4	5.82	8.07	15.89	22.01	below_RDA	19.75	Moderate ris	11.46	3.08	8.12	Never attend	Respondent i	Agriculture	Seasonal	1	4	Never attend	Agriculture	1	0	0	0	Water from s	yes	Boil		Pit latrine	1	1
IDD0290090	IDD029009	IDD029009002	Not underweight/obese	normal	Low	less than 5	No formal ed	agriculture	Non-pregnant	Muslim	36	Married or l	middle	2	572.76	16.84	9.62	110.95	11.76	Q1	0	11.76	0	16.84	below_RDA	16.5	Moderate ris	6.4	0	0	Never attend	Respondent i	Agriculture	Seasonal	1	20	Never attend	Agriculture	0	1	4	2	Water from s	yes	Boil		Pit latrine	7	7
IDD0302010	IDD030201	IDD030201002	Not underweight/obese	normal	High	less than 5	No formal ed	agriculture	Non-pregnant	Muslim	42	Married or l	middle	2	2380.52	72.88	54.04	423.65	12.25	Q2	3.78	8.47	22.48	50.41	above_RDA	20.5	Moderate ris	23.47	0	0	Never attend	Respondent i	Agriculture	Seasonal	1	25	Never attend	Agriculture	0	1	4	1	Water from s	yes	Boil		Pit latrine	10	6
IDD0304010	IDD030401	IDD030401002	Not underweight/obese	normal	High	5 or more fo	No formal ed	agriculture	Non-pregnant	Muslim	37	Married or l	middle	2	2190.68	67.03	51.56	386.39	12.24	Q2	3.77	8.47	20.65	46.38	above_RDA	20.5	Moderate ris	22.18	0	0	Never attend	Respondent i	Agriculture	Seasonal	1	15	Never attend	Agriculture	0	0	7	1	Water from s	yes	Boil		Pit latrine	9	8
ISS0424010	ISS042401	ISS042401002	Not underweight/obese	normal	High	less than 5	formal educa	agriculture	Non-pregnant	Muslim	20	Married or l	rich	0	1978.73	62.73	53.7	332.59	12.68	Q2	5.18	7.5	25.61	37.12	above_RDA	16.5	Moderate ris	19.19	0	0	Grade 1-10	Spouse	Agriculture	Full time	1	3	College dipl	Agriculture	1	0	0	0	Protected we	no			No facility/	1	1
ISS0430010	ISS043001	ISS043001002	Not underweight/obese	normal	Moderate	less than 5	No formal ed	agriculture	Non-pregnant	Muslim	20	Married or l	rich	0	1310.07	46.05	42.89	211.05	14.06	Q2	7.92	6.14	25.95	20.1	above_RDA	18.5	Moderate ris	16.5	0	0	Never attend	Spouse	Agriculture	Full time	1	10	Never attend	Agriculture	0	1	2	0	Protected we	no			No facility/	3	3
ISS0432010	ISS043201	ISS043201002	Not underweight/obese	normal	Low	less than 5	No formal ed	agriculture	Lactating	Muslim	35	Married or l	middle	1	1403.98	31.97	35.44	253.94	9.11	Q1	0	9.11	0	31.97	below_RDA	22.5	Moderate ris	21.82	0	0	Never attend	Spouse	Agriculture	Full time	1	20	Never attend	Agriculture	1	1	4	0	Protected we	no			No facility/	7	5
ISS0439010	ISS043901	ISS043901002	Not underweight/obese	normal	Moderate	less than 5	formal educa	agriculture	Non-pregnant	Muslim	22	Married or l	middle	0	1869.42	60.09	51.81	319.65	12.86	Q1	5.55	7.3	25.95	34.14	above_RDA	16.5	Moderate ris	19.28	0	0	Grade 1-10	Spouse	Agriculture	Full time	1	6	Grade 1-10	Agriculture	0	1	0	0	Protected we	no			No facility/	1	1
ISS0440010	ISS044001	ISS044001002	Not underweight/obese	underweight	Moderate	less than 5	formal educa	agriculture	Lactating	Muslim	18	Married or l	middle	0	1094.17	43.77	25.61	198.9	16	Q4	0.46	15.54	1.27	42.51	below_RDA	25	Low risk	26.87	1.27	2.89	Grade 1-10	Spouse	Agriculture	Full time	1	3	Never attend	Agriculture	1	0	0	0	Protected we	no			Bucket toile	1	1
ISS0442010	ISS044201	ISS044201002	Not underweight/obese	normal	Low	less than 5	No formal ed	agriculture	Lactating	Muslim	35	Married or l	middle	1	843.44	28.76	18.94	152.13	13.64	Q3	6.08	7.57	12.81	15.95	below_RDA	20.75	Moderate ris	12.14	0	0	Never attend	Spouse	Agriculture	Full time	1	5	Never attend	Agriculture	1	1	0	0	Protected we	no			No facility/	3	3
ISS0448010	ISS044801	ISS044801002	Not underweight/obese	normal	Low	less than 5	formal educa	agriculture	Non-pregnant	Muslim	18	Married or l	middle	0	785.63	17.29	17.59	152.85	8.8	Q1	0	8.8	0	17.29	below_RDA	18.75	Moderate ris	12.57	0	0	Grade 1-10	In-law	Agriculture	Full time	1	2	Grade 1-10	Agriculture	1	0	0	0	Protected we	no			No facility/	1	1
ISS0449010	ISS044901	ISS044901002	Not underweight/obese	normal	Low	less than 5	No formal ed	agriculture	Non-pregnant	Muslim	35	Married or l	middle	1	1266.59	36.94	42.29	213.5	11.67	Q1	4.96	6.71	15.69	21.25	below_RDA	18.5	Moderate ris	16.72	0	0	Never attend	Spouse	Agriculture	Full time	1	20	Never attend	Agriculture	0	1	5	2	Protected we	no			No facility/	8	7
ISS0453010	ISS045301	ISS045301002	Not underweight/obese	normal	Moderate	less than 5	formal educa	agriculture	Non-pregnant	Muslim	30	Married or l	rich	1	1473.71	53.07	25.94	276.06	14.4	Q4	2.98	11.42	10.98	42.09	above_RDA	26.75	Low risk	19.51	0	0	Grade 1-10	Spouse	Agriculture	Full time	1	15	Grade 1-10	Agriculture	0	2	3	0	Protected we	no			Bucket toile	5	5
ISS0503010	ISS050301	ISS050301002	Not underweight/obese	normal	Low	less than 5	formal educa	agriculture	Lactating	Muslim	25	Married or l	rich	0	1035.73	21.96	20.01	208.36	8.48	Q1	0	8.48	0	21.96	below_RDA	16.5	Moderate ris	15.35	0	0	Grade 1-10	Spouse	Agriculture	Full time	1	8	Grade 1-10	Agriculture	1	1	1	0	Protected we	no			Bucket toile	3	3
ISS0504010	ISS050401	ISS050401002	Not underweight/obese	normal	High	less than 5	No formal ed	agriculture	Non-pregnant	Muslim		Married or l	middle	2	2222.39	78.39	76.75	316.62	14.11	Q4	4.66	9.45	25.88	52.51	above_RDA	31	Low risk	21.73	7.72	9.85	Never attend	Spouse	Agriculture	Full time	1	30	Never attend	Agriculture	0	0	5	4	Protected we	no			No facility/	10	10
ISS0508010	ISS050801	ISS050801002	Not underweight/obese	normal	Moderate	less than 5	No formal ed	agriculture	Non-pregnant	Muslim	35	Married or l	middle	1	2049.66	63.3	52.18	355.1	12.35	Q2	4.5	7.85	23.06	40.24	above_RDA	22.5	Moderate ris	24.77	0	0	Never attend	Spouse	Agriculture	Full time	1	20	Never attend	Agriculture	0	1	4	2	Protected we	no			No facility/	9	7
ISS0512010	ISS051201	ISS051201002	Not underweight/obese	normal	Moderate	5 or more fo	formal educa	agriculture	Lactating	Muslim	20	Married or l	rich	0	1987.11	60.35	51.85	340.22	12.15	Q1	4.64	7.51	23.06	37.28	above_RDA	16.5	Moderate ris	19.72	0	0	College dipl	Spouse	Agriculture	Full time	1	2	Grade 1-10	Agriculture	1	0	0	0	Protected we	no			Bucket toile	1	1
JID0084010	JID008401	JID008401002	Not underweight/obese	underweight	Low	less than 5	formal educa	agriculture	Lactating	Muslim	25	Married or l	poor	0	1136.09	27.62	24.41	218.67	9.72	Q1	0	9.72	0	27.62	below_RDA	16.5	Moderate ris	36.93	0	0	Grade 1-10	Spouse	Agriculture	Full time	1	10	Grade 1-10	Agriculture	1	1	2	2	Piped into c	yes	Boil		No facility/	4	4
JID0093010	JID009301	JID009301002	Not underweight/obese	underweight	Low	less than 5	No formal ed	agriculture	Lactating	Muslim	33	Married or l	poor	1	753.53	19.43	17.83	142.17	10.31	Q1	0	10.31	0	19.43	below_RDA	22.5	Moderate ris	13.62	0	0	Never attend	Spouse	Agriculture	Full time	1	25	Never attend	Agriculture	1	0	3	4	Piped into c	yes	Boil		No facility/	9	7
KAA0006010	KAA000601	KAA000601002	Not underweight/obese	underweight	Low	less than 5	No formal ed	agriculture	Lactating	Muslim	27	Married or l	poor	1	837.38	20.2	19.64	155.78	9.65	Q1	0	9.65	0	20.2	below_RDA	21.5	Moderate ris	15.92	0	0	Never attend	Spouse	Agriculture	Full time	1	5	Never attend	Agriculture	2	2	0	2	Piped into c	yes	Add Bleach o		Bucket toile	2	2
KAA0068020	KAA006802	KAA006802002	Not underweight/obese	underweight	Moderate	less than 5	No formal ed	agriculture	Lactating	Muslim	30	Married or l	middle	1	1626.97	43.06	51.93	270.67	10.59	Q1	2.97	7.62	12.08	30.98	below_RDA	24.5	Low risk	23.64	0	0	Never attend	Spouse	Agriculture	Full time	1	16	Never attend	Agriculture	1	1	3	2	Piped into c	yes	Boil		No facility/	5	5
KAA0078010	KAA007801	KAA007801002	Overweight/obese	over&obese	Low	less than 5	formal educa	agriculture	Lactating	Muslim	27	Married or l	poor	1	1538.85	46.94	51.8	243.35	12.2	Q1	3.14	9.06	12.08	34.86	above_RDA	22.5	Moderate ris	21.53	0	0	Grade 1-10	Spouse	Agriculture	Full time	1	20	Never attend	Agriculture	1	1	3	3	Piped into c	yes	Add Bleach o		Pit latrine	8	6
KAA0246010	KAA024601	KAA024601002	Not underweight/obese	normal	Moderate	less than 5	formal educa	agriculture	Lactating	Muslim	24	Married or l	poor	0	1489.72	51.22	46.94	232.24	13.75	Q3	6.68	7.07	24.89	26.33	above_RDA	16.5	Moderate ris	16.79	0	0	Grade 1-10	Spouse	Agriculture	Full time	1	12	Grade 1-10	Agriculture	6	1	2	3	Piped into c	yes	Add Bleach o		No facility/	6	4
KAA0430010	KAA043001	KAA043001002	Not underweight/obese	normal	Low	less than 5	formal educa	agriculture	Lactating	Muslim	45	Married or l	middle	2	907.77	22.07	22.39	168.83	9.73	Q1	0	9.73	0	22.07	below_RDA	18.5	Moderate ris	13.45	0	0	Grade 1-10	Spouse	Agriculture	Full time	1	9	Grade 1-10	Agriculture	1	1	2	2	Piped into c	yes	Boil		No facility/	4	4
KAA0837010	KAA083701	KAA083701002	Not underweight/obese	normal	Moderate	less than 5	No formal ed	agriculture	Non-pregnant	Muslim	30	Married or l	middle	1	2014.39	62.97	38.9	375.97	12.5	Q3	1.82	10.69	9.15	53.82	above_RDA	28	Low risk	23.14	0	0	Never attend	Spouse	Agriculture	Full time	1	17	Never attend	Agriculture	0	4	4	1	Protected we	no			No facility/	9	8
KAA0838010	KAA083801	KAA083801002	Not underweight/obese	normal	Low	less than 5	No formal ed	agriculture	Lactating	Muslim	30	Married or l	middle	1	1123.86	30.84	38.89	178.37	10.98	Q1	4.3	6.68	12.08	18.76	below_RDA	18.5	Moderate ris	15.91	0	0	Never attend	Spouse	Agriculture	Full time	1	15	Never attend	Agriculture	1	1	3	2	Protected we	no			No facility/	7	7
KAA0865010	KAA086501	KAA086501002	Not underweight/obese	normal	High	less than 5	No formal ed	agriculture	Lactating	Muslim	40	Married or l	rich	2	2508.94	72.69	41.35	481.83	11.59	Q2	2.04	9.55	12.81	59.87	above_RDA	20.5	Moderate ris	25.3	0	0	Never attend	Spouse	Agriculture	Full time	1	25	Never attend	Agriculture	0	1	3	4	Protected we	no			Bucket toile	10	8
KAA0868010	KAA086801	KAA086801002	Not underweight/obese	normal	Low	less than 5	No formal ed	agriculture	Non-pregnant	Muslim	35	Married or l	middle	1	1190.24	27.76	29.46	215.77	9.33	Q1	0	9.33	0	27.76	below_RDA	19.5	Moderate ris	16.24	0	0	Never attend	Spouse	Agriculture	Full time	1	20	Never attend	Agriculture	0	2	3	1	Protected we	no			No facility/	8	8
KAA0872010	KAA087201	KAA087201002	Not underweight/obese	normal	Low	less than 5	No formal ed	agriculture	Lactating	Muslim	35	Married or l	rich	1	867.61	27.83	20.31	156.24	12.83	Q3	4.22	8.61	9.15	18.68	below_RDA	20.5	Moderate ris	12.2	0	0	Never attend	Spouse	Agriculture	Full time	1	15	Never attend	Agriculture	1	1	3	2	Protected we	no			No facility/	9	8
KAA0874010	KAA087401	KAA087401002	Overweight/obese	over&obese	Low	less than 5	No formal ed	agriculture	Non-pregnant	Muslim	35	Married or l	poor	1	1210.43	48.65	14.73	232.01	16.08	Q4	3.02	13.05	9.15	39.5	above_RDA	23.5	Low risk	12.03	0	0	Never attend	Spouse	Agriculture	Full time	1	25	Never attend	Agriculture	0	1	4	1	Protected we	no			Bucket toile	11	6
KAA0886010	KAA088601	KAA088601002	Not underweight/obese	normal	Low	less than 5	No formal ed	agriculture	Lactating	Muslim	30	Married or l	middle	1	940.74	28.68	22.8	168.15	12.2	Q2	3.11	9.08	7.32	21.36	below_RDA	20.75	Moderate ris	12.72	0	0	Never attend	Spouse	Agriculture	Full time	1	17	Never attend	Agriculture	1	2	2	1	Protected we	no			No facility/	6	6
KAA0899010	KAA089901	KAA089901002	Not underweight/obese	normal	Moderate	less than 5	No formal ed	agriculture	Non-pregnant	Muslim	25	Married or l	middle	0	1242.61	49.28	14.65	239.08	15.86	Q4	3.53	12.33	10.98	38.3	above_RDA	22.5	Moderate ris	63.97	0	0	Never attend	Spouse	Agriculture	Full time	1	5	Never attend	Agriculture	1	0	0	0	Protected we	no			Bucket toile	1	1
KAA0903010	KAA090301	KAA090301002	Not underweight/obese	normal	Moderate	less than 5	No formal ed	agriculture	Non-pregnant	Muslim	30	Married or l	middle	1	1699.24	52.82	53.23	274.73	12.43	Q1	3.58	8.85	15.22	37.6	above_RDA	24.5	Low risk	21.11	0	0	Never attend	Spouse	Agriculture	Full time	1	16	Never attend	Agriculture	1	1	3	0	Protected we	no			No facility/	5	5
KAA0904010	KAA090401	KAA090401002	Overweight/obese	over&obese	Low	less than 5	No formal ed	agriculture	Non-pregnant	Muslim	30	Married or l	middle	1	1187.07	37.5	24.39	209.96	12.64	Q2	2.6	10.04	7.72	29.79	below_RDA	19.75	Moderate ris	14.18	3.99	10.64	Never attend	Spouse	Agriculture	Full time	1	14	Never attend	Agriculture	1	1	2	0	Protected we	no			No facility/	5	4
KAA0926010	KAA092601	KAA092601002	Not underweight/obese	normal	Moderate	less than 5	No formal ed	agriculture	Lactating	Muslim	30	Married or l	rich	1	2353.41	66.97	49.55	426.91	11.38	Q2	2.69	8.7	15.81	51.16	above_RDA	20.5	Moderate ris	23.29	0	0	Never attend	Spouse	Agriculture	Full time	1	18	Never attend	Agriculture	1	0	7	0	Protected we	no			Bucket toile	8	8
KAA0929010	KAA092901	KAA092901002	Not underweight/obese	normal	High	less than 5	No formal ed	agriculture	Lactating	Muslim	35	Married or l	poor	1	2150.42	60.83	40.3	401.5	11.31	Q2	2.04	9.27	10.98	49.85	above_RDA	20.5	Moderate ris	21.98	0	0	Never attend	Spouse	Agriculture	Full time	1	20	Never attend	Agriculture	1	4	2	0	Protected we	no			Bucket toile	8	7
KAA0930010	KAA093001	KAA093001002	Not underweight/obese	normal	Moderate	less than 5	No formal ed	agriculture	Non-pregnant	Muslim	30	Married or l	middle	1	1672.92	54.74	54.91	262.63	13.09	Q2	6	7.09	25.09	29.64	above_RDA	16.5	Moderate ris	17.88	0	0	Never attend	Spouse	Agriculture	Full time	1	15	Never attend	Agriculture	0	1	2	0	Protected we	no			No facility/	5	4
KAA0935010	KAA093501	KAA093501002	Not underweight/obese	normal	Low	less than 5	No formal ed	agriculture	Non-pregnant	Muslim	25	Married or l	middle	0	1456.65	34.78	29.5	279.32	9.55	Q1	0	9.55	0	34.78	below_RDA	16.75	Moderate ris	15.54	0	0	Never attend	Spouse	Agriculture	Full time	1	30	Never attend	Agriculture	0	1	3	2	Protected we	no			No facility/	8	6
KAA0936010	KAA093601	KAA093601002	Not underweight/obese	normal	Moderate	less than 5	No formal ed	agriculture	Lactating	Muslim	28	Married or l	rich	1	2208.04	63.46	41.3	409.73	11.5	Q2	2.32	9.18	12.81	50.65	above_RDA	20.5	Moderate ris	21.92	0	0	Never attend	Spouse	Agriculture	Full time	1	12	Never attend	Agriculture	1	2	2	0	Protected we	no			Bucket toile	5	5
KAA0943010	KAA094301	KAA094301002	Not underweight/obese	normal	High	less than 5	formal educa	agriculture	Lactating	Muslim	30	Married or l	middle	1	2262.25	62.97	41.36	424.51	11.13	Q1	1.94	9.19	10.98	51.99	above_RDA	20.5	Moderate ris	22.4	0	0	Grade 1-10	Spouse	Agriculture	Full time	1	12	Grade 1-10	Agriculture	1	1	5	0	Protected we	no			No facility/	5	5
KAA0972010	KAA097201	KAA097201002	Not underweight/obese	normal	Moderate	5 or more fo	No formal ed	agriculture	Lactating	Muslim	30	Married or l	rich	1	2300.47	65.96	43.19	426.53	11.47	Q2	2.23	9.24	12.81	53.15	above_RDA	20.5	Moderate ris	22.47	0	0	Never attend	Spouse	Agriculture	Full time	1	10	Never attend	Agriculture	1	2	3	0	Protected we	no			No facility/	6	6
KE00000020	KE0000002	KE0000002002	Not underweight/obese	normal	Low	less than 5	formal educa	Non-agricult	Non-pregnant	Muslim	26	Married or l	poor	1	1433.75	46.28	25.25	272.83	12.91	Q3	3.57	9.34	12.81	33.47	above_RDA	20.75	Moderate ris	90.45	0	0	College dipl	Spouse	Clerical	Full time	1	7	College dipl	Clerical	0	1	1	2	Piped into c	yes	Add Bleach o		Pit latrine	2	2
KE00000030	KE0000003	KE0000003002	Not underweight/obese	underweight	High	less than 5	No formal ed	Non-agricult	Non-pregnant	Muslim	27	Married or l	middle	1	2825.11	87.34	67.23	501.19	12.37	Q2	3.91	8.45	27.65	59.69	above_RDA	20.5	Moderate ris	26.51	0	0	Never attend	Spouse	No income ge	Full time	1	6	Grade 1-10	Agriculture	0	1	1	2	Piped outsid	yes	Add Bleach o		Pit latrine	2	2
KE00000040	KE0000004	KE0000004002	Not underweight/obese	normal	Low	less than 5	formal educa	Non-agricult	Non-pregnant	Muslim	19	Married or l	poor	0	1176.53	37.67	24.42	217.42	12.81	Q3	3.73	9.07	10.98	26.69	below_RDA	20.5	Moderate ris	46.6	0	0	College dipl	Spouse	Other	Full time	1	4	University/	Clerical	0	1	0	2	Piped outsid	yes	Add Bleach o		Pit latrine	1	1
KE00048020	KE0004802	KE0004802002	Not underweight/obese	normal	Low	less than 5	formal educa	Non-agricult	Lactating	Non_Muslim	36	Married or l	poor	2	1228.76	32.13	23.31	239.27	10.46	Q1	0	10.46	0	32.13	below_RDA	18.75	Moderate ris	89.9	0	0	Grade 1-10	Spouse	Other	Full time	1	6	Grade 1-10	Agriculture	1	1	0	2	Piped outsid	yes	Add Bleach o		Pit latrine	2	2
KE00054010	KE0005401	KE0005401002	Not underweight/obese	underweight	Low	less than 5	formal educa	Non-agricult	Lactating	Muslim	33	Married or l	middle	1	1198.65	36.69	25.65	215.11	12.24	Q3	4.28	7.97	12.81	23.88	below_RDA	19.75	Moderate ris	13.59	0	0	Grade 1-10	Spouse	Other	Full time	1	6	College dipl	Clerical	1	1	0	2	Piped outsid	yes	Add Bleach o		No facility/	2	2
KE00059010	KE0005901	KE0005901002	Not underweight/obese	normal	Low	less than 5	formal educa	Non-agricult	Lactating	Non_Muslim	23	Married or l	middle	0	1345.68	34.18	24.14	266.49	10.16	Q1	0	10.16	0	34.18	below_RDA	18.5	Moderate ris	91.16	0	0	Grade 1-10	Spouse	Other	Full time	1	3	Grade 1-10	Agriculture	1	0	0	2	Piped outsid	yes	Add Bleach o		Pit latrine	1	1
KE00067000	KE0006700	KE0006700002	Not underweight/obese	normal	Low	less than 5	formal educa	Non-agricult	Lactating	Muslim	26	Married or l	middle	1	1451.88	42.22	25.75	281.75	11.63	Q2	3.03	8.61	10.98	31.24	below_RDA	18.5	Moderate ris	48.92	0	0	Grade 1-10	Spouse	Other	Full time	1	5	Grade 1-10	Other	1	2	0	2	Piped outsid	yes	Add Bleach o		No facility/	2	2
KE00103020	KE0010302	KE0010302002	Overweight/obese	over&obese	Moderate	less than 5	formal educa	Non-agricult	Lactating	Non_Muslim	33	Married or l	poor	1	1460.45	65.41	23.42	271.14	17.91	Q4	1.5	16.41	5.49	59.92	above_RDA	29.5	Low risk	98.89	0	0	College dipl	Spouse	Clerical	Full time	1	15	College dipl	Skilled manu	1	0	2	2	Piped into c	yes	Add Bleach o		Ventilated i	3	3
KE00105010	KE0010501	KE0010501002	Not underweight/obese	normal	Moderate	less than 5	formal educa	Non-agricult	Non-pregnant	Non_Muslim	30	Div,Wid,Sep	poor	1	1974.84	57.24	32.43	386.05	11.59	Q2	2.59	9	12.81	44.43	above_RDA	15.5	Moderate ris	94.26	0	0	Grade 1-10	Daughter	Other	Seasonal	5	2	Never attend	Agriculture	0	1	2	6	Piped into c	yes	Add Bleach o		Pit latrine	1	1
KE00129010	KE0012901	KE0012901002	Overweight/obese	over&obese	Moderate	less than 5	formal educa	Non-agricult	Lactating	Muslim	33	Married or l	poor	1	2041.18	65.08	66.9	333.7	12.75	Q1	3.69	9.06	18.83	46.24	above_RDA	22.5	Moderate ris	76.65	0	0	College dipl	Spouse	Clerical	Full time	1	8	College dipl	Skilled manu	1	1	2	2	Piped outsid	yes	Add Bleach o		Pit latrine	4	4
KE00130010	KE0013001	KE0013001002	Not underweight/obese	normal	Low	less than 5	No formal ed	Non-agricult	Non-pregnant	Muslim	36	Married or l	middle	2	825.47	21.22	19.8	154.16	10.28	Q1	0	10.28	0	21.22	below_RDA	22.5	Moderate ris	13.65	0	0	Never attend	Spouse	Other	Full time	1	20	Grade 1-10	Agriculture	0	1	3	3	Piped outsid	yes	Add Bleach o		No facility/	5	5
KE00153010	KE0015301	KE0015301002	Overweight/obese	over&obese	Moderate	less than 5	formal educa	Non-agricult	Lactating	Non_Muslim	33	Married or l	poor	1	2264.57	70.24	68.36	384.79	12.41	Q1	3.45	8.95	19.55	50.69	above_RDA	23.5	Low risk	98.84	0	0	College dipl	Spouse	Professional	Full time	1	7	University/	Clerical	1	1	0	3	Piped into c	yes	Add Bleach o		Pit latrine	2	2
KE00309010	KE0030901	KE0030901002	Not underweight/obese	normal	High	less than 5	formal educa	Non-agricult	Lactating	Non_Muslim	24	Married or l	poor	0	2121.59	60.61	63.92	350.25	11.43	Q1	2.73	8.69	14.5	46.11	above_RDA	23	Low risk	96.36	0	0	Grade 1-10	Spouse	No income ge	Full time	1	4	Grade 1-10	Unskilled ma	1	0	1	2	Piped outsid	yes	Add Bleach o		Pit latrine	2	2
KE00951010	KE0095101	KE0095101002	Overweight/obese	over&obese	Low	less than 5	formal educa	Non-agricult	Non-pregnant	Muslim	30	Married or l	poor	1	1720.28	46.97	62.12	262.71	10.92	Q1	3.37	7.55	14.5	32.48	above_RDA	18.5	Moderate ris	39.72	0	0	Grade 1-10	Spouse	Clerical	Full time	1	6	Grade 1-10	Clerical	0	1	1	2	Piped outsid	yes	Add Bleach o		Pit latrine	2	2
KE00990010	KE0099001	KE0099001002	Not underweight/obese	normal	Low	less than 5	formal educa	Non-agricult	Lactating	Non_Muslim	29	Married or l	poor	1	1265.4	40.03	22.11	241.62	12.65	Q2	0	12.65	0	40.03	below_RDA	22.5	Moderate ris	88.22	0	0	College dipl	Spouse	Professional	Full time	1	7	College dipl	Other	1	1	0	2	Piped into c	yes	Add Bleach o		Pit latrine	2	2
KE01095010	KE0109501	KE0109501002	Not underweight/obese	normal	High	5 or more fo	formal educa	Non-agricult	Non-pregnant	Muslim	33	Married or l	poor	1	2139.03	63.31	64.2	351.87	11.84	Q1	2.71	9.13	14.5	48.81	above_RDA	23	Low risk	97.9	0	0	Grade 1-10	Spouse	Professional	Full time	1	6	University/	Professional	0	1	0	2	Piped into c	yes	Add Bleach o		Pit latrine	1	1
KE01095120	KE0109512	KE0109512002	Not underweight/obese	normal	High	less than 5	formal educa	Non-agricult	Lactating	Non_Muslim	19	Married or l	poor	0	1916.6	63.58	52.84	317.37	13.27	Q3	5.7	7.57	27.31	36.27	above_RDA	18.5	Moderate ris	94.33	0	0	Grade 1-10	Spouse	Other	Full time	1	3	Grade 1-10	Skilled manu	1	0	0	2	Piped outsid	yes	Add Bleach o		Pit latrine	1	1
KEA0355020	KEA035502	KEA035502002	Not underweight/obese	normal	Moderate	5 or more fo	formal educa	Non-agricult	Non-pregnant	Non_Muslim	35	Div,Wid,Sep	poor	1	1360.29	44.01	22.88	251.09	12.94	Q3	4.31	8.63	14.66	29.34	below_RDA	18	Moderate ris	46.14	1.27	2.88	University/	Spouse	Clerical	Full time	2		University/	Clerical	0	1	0	2	Piped into d	no			Bucket toile	1	1
KEA0365030	KEA036503	KEA036503002	Overweight/obese	over&obese	Low	5 or more fo	formal educa	Non-agricult	Lactating	Muslim	30	Married or l	poor	1	1773.27	52.55	53.65	288.18	11.85	Q1	4.51	7.35	19.99	32.56	above_RDA	18.5	Moderate ris	38.75	0	0	Grade 1-10	Spouse	Small scale	Full time	1	10	Grade 1-10	Small scale	1	0	1	2	Piped into d	yes	Add Bleach o		Bucket toile	3	3
KEA0366010	KEA036601	KEA036601002	Not underweight/obese	normal	Low	5 or more fo	formal educa	Non-agricult	Non-pregnant	Non_Muslim	30	Div,Wid,Sep	poor	1	705.38	23.61	4.75	150.82	13.39	Q2	3.11	10.27	5.49	18.12	below_RDA	20.5	Moderate ris	61.74	0	0	Grade 1-10	Spouse	No income ge	Full time	2		College dipl	Clerical	0	1	0	2	Piped into d	yes	Add Bleach o		Pit latrine	1	1
KEA0366070	KEA036607	KEA036607002	Not underweight/obese	normal	Low	5 or more fo	formal educa	Non-agricult	Lactating	Non_Muslim	25	Div,Wid,Sep	poor	0	1391.29	33.48	27.4	267.16	9.63	Q1	0	9.63	0	33.48	below_RDA	15.75	Moderate ris	36.93	0	0	College dipl	Spouse	Clerical	Full time	2		College dipl	Clerical	1	0	0	2	Piped into d	yes	Add Bleach o		Bucket toile	2	2
KEA0397030	KEA039703	KEA039703002	Overweight/obese	over&obese	High	5 or more fo	formal educa	Non-agricult	Lactating	Muslim	30	Div,Wid,Sep	poor	1	2453.83	73.87	70.51	413.21	12.04	Q1	4.12	7.92	25.29	48.58	above_RDA	20.5	Moderate ris	44.05	0	0	College dipl	Spouse	Clerical	Part time	2		College dipl	Clerical	1	0	1	2	Piped into d	yes	Add Bleach o		Bucket toile	2	2
KEA0411010	KEA041101	KEA041101002	Not underweight/obese	normal	Moderate	less than 5	formal educa	Non-agricult	Non-pregnant	Muslim	35	Married or l	poor	1	1617.73	47.73	26.34	317	11.8	Q2	3.17	8.63	12.81	34.92	above_RDA	20.5	Moderate ris	60.1	0	0	University/	Spouse	Clerical	Full time	1	10	University/	Clerical	0	1	1	2	Piped into d	yes	Add Bleach o		Bucket toile	2	2
KEA0417010	KEA041701	KEA041701002	Overweight/obese	over&obese	Low	less than 5	formal educa	Non-agricult	Non-pregnant	Muslim	30	Div,Wid,Sep	poor	1	1398.83	37.66	18.97	284.39	10.77	Q1	0.72	10.04	2.53	35.13	below_RDA	13.5	High risk	45.86	2.53	6.73	Grade 1-10	Spouse	Small scale	Full time	2		Grade 1-10	Small scale	0	1	0	2	Piped into c	yes	Add Bleach o		Bucket toile	2	2
KEA0419010	KEA041901	KEA041901002	Not underweight/obese	normal	Moderate	5 or more fo	formal educa	Non-agricult	Non-pregnant	Muslim	30	Div,Wid,Sep	poor	1	1675.28	69.13	23.52	322.5	16.51	Q4	3.06	13.45	12.81	56.32	above_RDA	26	Low risk	58.4	0	0	College dipl	Spouse	Clerical	Full time	2		College dipl	Clerical	0	1	0	2	Piped into d	yes	Add Bleach o		Bucket toile	1	1
KEA0793020	KEA079302	KEA079302002	Not underweight/obese	normal	Low	5 or more fo	formal educa	Non-agricult	Lactating	Muslim	32	Div,Wid,Sep	poor	1	818.63	24.84	25.54	126.28	12.14	Q3	1.9	10.24	3.89	20.95	below_RDA	23.75	Low risk	32.13	0.23	0.93	College dipl	Spouse	Clerical	Full time	2		College dipl	Clerical	1	0	0	3	Piped into d	yes	Add Bleach o		Pit latrine	2	2
KEA1072010	KEA107201	KEA107201002	Not underweight/obese	normal	Low	less than 5	formal educa	agriculture	Lactating	Muslim	30	Div,Wid,Sep	poor	1	1265.06	35.34	18.48	249.27	11.17	Q1	0	11.17	0	35.34	below_RDA	16.5	Moderate ris	32.02	0	0	Not finished	Spouse	Agriculture	Full time	2		College dipl	Agriculture	1	0	1	2	Piped into d	yes	Add Bleach o		Pit latrine	3	2
KEA1096620	KEA109662	KEA109662002	Overweight/obese	over&obese	Low	5 or more fo	formal educa	Non-agricult	Lactating	Non_Muslim	30	Div,Wid,Sep	middle	1	1396.27	33.36	33.64	257.17	9.56	Q1	0.9	8.66	3.14	30.22	below_RDA	16.75	Moderate ris	14.98	0	0	College dipl	Spouse	Clerical	Full time	2		College dipl	Clerical	0	1	1	3	Piped into d	yes	Add Bleach o		Bucket toile	3	3
KEB0599010	KEB059901	KEB059901002	Not underweight/obese	normal	Low	less than 5	formal educa	Non-agricult	Lactating	Muslim	20	Married or l	poor	0	1158.02	33.54	22.63	217.48	11.58	Q1	2.1	9.49	6.07	27.47	below_RDA	18.75	Moderate ris	13.46	6.07	18.09	Grade 1-10	Daughter	Other	Does not kno	1	1	Grade 1-10	Other	1	0	2	3	Piped outsid	yes	Boil		Pit latrine	1	1
KEB0633010	KEB063301	KEB063301002	Not underweight/obese	underweight	High	5 or more fo	No formal ed	agriculture	Non-pregnant	Muslim	40	Married or l	poor	2	2227.65	68.73	61.99	369.7	12.34	Q2	4.44	7.9	24.74	43.98	above_RDA	21.5	Moderate ris	20.84	2.27	3.3	Never attend	Spouse	Agriculture	Full time	1	12	Grade 1-10	Agriculture	0	1	3	2	Piped into c	yes	Add Bleach o		Ventilated i	3	4
KEB0634020	KEB063402	KEB063402002	Overweight/obese	over&obese	Low	less than 5	formal educa	agriculture	Lactating	Muslim	40	Married or l	poor	2	1105.46	33.32	23.48	209.56	12.06	Q2	0	12.06	0	33.32	below_RDA	26.5	Low risk	51.24	0	0	Not finished	Spouse	Agriculture	Full time	1	20	Not finished	Agriculture	1	1	4	3	Piped into c	yes	Boil		Pit latrine	7	7
KEB0643020	KEB064302	KEB064302002	Not underweight/obese	normal	Low	less than 5	formal educa	Non-agricult	Lactating	Muslim	31	Married or l	poor	1	1304.06	42.24	25.29	240.78	12.96	Q3	3.93	9.03	12.81	29.43	below_RDA	20.75	Moderate ris	57.76	0	0	Technical or	Spouse	Small scale	Full time	1	8	Grade 1-10	Agriculture	1	0	1	2	Piped outsid	yes	Add Bleach o		Ventilated i	2	2
KEB0645010	KEB064501	KEB064501002	Not underweight/obese	normal	High	5 or more fo	formal educa	agriculture	Lactating	Muslim	30	Married or l	poor	1	2033.25	66.24	59.72	328.71	13.03	Q2	5.85	7.18	29.72	36.51	above_RDA	18.5	Moderate ris	73.35	0	0	Not finished	Spouse	Agriculture	Full time	1	12	Grade 1-10	Agriculture	1	0	3	2	Piped into c	yes	Add Bleach o		Ventilated i	5	5
KEB0646010	KEB064601	KEB064601002	Not underweight/obese	normal	Low	less than 5	formal educa	agriculture	Non-pregnant	Muslim	36	Married or l	middle	2	689.61	19.13	11.31	139.82	11.1	Q1	0	11.1	0	19.13	below_RDA	20.5	Moderate ris	13.03	0	0	Not finished	Spouse	Agriculture	Full time	1	13	Grade 1-10	Agriculture	0	0	3	2	Piped outsid	yes	Boil		Pit latrine	3	3
KEB0650010	KEB065001	KEB065001002	Not underweight/obese	normal	Moderate	5 or more fo	formal educa	Non-agricult	Lactating	Muslim	32	Married or l	poor	1	1908.44	52.27	36.87	356.47	10.96	Q1	1.83	9.12	8.75	43.52	above_RDA	21.5	Moderate ris	60.59	6.33	12.11	University/	Spouse	Clerical	Full time	1	10	University/	Clerical	0	1	1	2	Piped into c	yes	Add Bleach o		Ventilated i	2	2
KEB0652010	KEB065201	KEB065201002	Not underweight/obese	normal	Moderate	less than 5	formal educa	Non-agricult	Lactating	Muslim	30	Married or l	middle	1	1637.35	49.39	54.85	255.34	12.07	Q1	4.13	7.93	16.91	32.48	above_RDA	22.5	Moderate ris	51.86	0	0	Not finished	Spouse	Other	Full time	1	11	Grade 1-10	Skilled manu	1	1	1	2	Piped outsid	yes	Add Bleach o		Ventilated i	3	3
KEB0654010	KEB065401	KEB065401002	Overweight/obese	over&obese	Moderate	5 or more fo	formal educa	Non-agricult	Non-pregnant	Muslim	33	Married or l	poor	1	1708.38	59.14	58.42	254.29	13.85	Q3	6.96	6.89	29.72	29.42	above_RDA	18.5	Moderate ris	49.81	0	0	University/	Spouse	Clerical	Full time	1	11	University/	Clerical	0	1	1	2	Piped into c	yes	Add Bleach o		Ventilated i	2	2
KEB0670010	KEB067001	KEB067001002	Overweight/obese	over&obese	Moderate	5 or more fo	No formal ed	agriculture	Non-pregnant	Muslim	45	Married or l	poor	2	2033.25	66.24	59.72	328.71	13.03	Q2	5.85	7.18	29.72	36.51	above_RDA	18.5	Moderate ris	73.35	0	0	Never attend	Spouse	Agriculture	Full time	1	24	Grade 1-10	Agriculture	0	0	2	4	Piped into c	yes	Add Bleach o		Ventilated i	7	7
KEB0671010	KEB067101	KEB067101002	Overweight/obese	over&obese	Moderate	5 or more fo	formal educa	agriculture	Lactating	Muslim	42	Married or l	poor	2	1659.99	56.26	57.96	245.23	13.56	Q3	6.72	6.83	27.89	28.36	above_RDA	18.5	Moderate ris	48.66	0	0	Not finished	Spouse	Agriculture	Full time	1	20	Grade 1-10	Agriculture	1	0	2	3	Piped into d	yes	Add Bleach o		Ventilated i	4	4
KEB0673010	KEB067301	KEB067301002	Not underweight/obese	normal	High	less than 5	formal educa	agriculture	Non-pregnant	Muslim	31	Married or l	poor	1	2174.32	75.52	65.37	346.35	13.89	Q3	3.78	10.11	20.57	54.94	above_RDA	22.5	Moderate ris	25.47	0	0	Grade 1-10	Spouse	Agriculture	Full time	1	3	Grade 1-10	Agriculture	1	0	0	2	Piped into c	yes	Add Bleach o		Ventilated i	1	1
KEB0763010	KEB076301	KEB076301002	Overweight/obese	over&obese	Moderate	5 or more fo	formal educa	Non-agricult	Lactating	Muslim	40	Married or l	poor	2	2245.04	66.14	29.36	459.33	11.78	Q1	2.34	9.44	13.15	52.99	above_RDA	16.5	Moderate ris	96.18	0	0	College dipl	Spouse	Clerical	Full time	1	1	College dipl	Clerical	1	0	0	2	Piped into c	yes	Add Bleach o		Ventilated i	1	1
KEB0773010	KEB077301	KEB077301002	Not underweight/obese	normal	High	5 or more fo	formal educa	Non-agricult	Non-pregnant	Non_Muslim	29	Married or l	poor	1	2153.82	64.9	35.88	420.06	12.05	Q2	2.46	9.59	13.25	51.65	above_RDA	22	Moderate ris	100.61	2.27	3.49	Grade 1-10	Spouse	Medium scale	Full time	1	3	Grade 1-10	Medium scale	1	0	0	3	Piped into c	yes	Add Bleach o		Ventilated i	1	1
KEB0777030	KEB077703	KEB077703005	Overweight/obese	over&obese	Moderate	5 or more fo	formal educa	Non-agricult	Non-pregnant	Non_Muslim	30	Married or l	poor	1	1566.52	53.95	20.19	322.86	13.78	Q2	4.01	9.77	15.7	38.25	above_RDA	18.5	Moderate ris	94.62	0	0	College dipl	Spouse	Clerical	Full time	1	17	College dipl	Clerical	0	4	1	2	Piped into c	yes	Add Bleach o		Ventilated i	2	2
KEB0780030	KEB078003	KEB078003002	Overweight/obese	over&obese	Low	5 or more fo	formal educa	Non-agricult	Non-pregnant	Non_Muslim	40	Married or l	poor	2	1598.54	45.54	22.08	337.47	11.4	Q1	0.9	10.49	3.61	41.93	below_RDA	14.5	High risk	94.96	0	0	College dipl	Spouse	Clerical	Full time	1	8	College dipl	Clerical	0	1	0	2	Piped into c	yes	Add Bleach o		Ventilated i	2	2
KEB0821010	KEB082101	KEB082101002	Not underweight/obese	normal	Low	less than 5	formal educa	Non-agricult	Non-pregnant	Non_Muslim	35	Married or l	poor	1	1592.42	47.75	22.5	318.38	11.99	Q2	2.3	9.7	9.15	38.6	above_RDA	16.5	Moderate ris	91.31	0	0	Grade 1-10	Spouse	Clerical	Full time	1	12	Technical or	Clerical	0	0	1	2	Piped into c	yes	Add Bleach o		Ventilated i	2	2
KEB1006010	KEB100601	KEB100601002	Not underweight/obese	normal	Moderate	5 or more fo	formal educa	Non-agricult	Lactating	Muslim	30	Married or l	poor	1	1343.52	47.99	19.82	273.86	14.29	Q2	4.89	9.4	16.42	31.57	above_RDA	18.5	Moderate ris	49.94	0	0	Not finished	Spouse	Other	Full time	1	7	Grade 1-10	Small scale	1	0	0	2	Piped outsid	no			Ventilated i	1	1
KEB1096020	KEB109602	KEB109602002	Not underweight/obese	underweight	High	less than 5	formal educa	Non-agricult	Non-pregnant	Non_Muslim	30	Married or l	poor	1	1763.36	69.33	27.03	349.05	15.73	Q4	3.31	12.42	14.59	54.74	above_RDA	22.5	Moderate ris	68.39	0	0	Grade 1-10	Spouse	Other	Full time	1	6	Grade 1-10	Other	0	1	0	2	Piped into c	yes	Add Bleach o		Ventilated i	1	1
KEC0199010	KEC019901	KEC019901002	Overweight/obese	over&obese	Moderate	less than 5	formal educa	Non-agricult	Lactating	Non_Muslim	30	Married or l	poor	1	1604.58	52.05	18.4	329.05	12.98	Q2	3.19	9.78	12.81	39.24	above_RDA	18.5	Moderate ris	94.85	0	0	Grade 1-10	Spouse	Other	Full time	1	19	Grade 1-10	Skilled manu	0	1	1	3	Piped into d	yes	Boil		Pit latrine	3	3
KEC0224060	KEC022406	KEC022406002	Not underweight/obese	normal	Moderate	less than 5	formal educa	Non-agricult	Non-pregnant	Non_Muslim	32	Married or l	poor	1	1557.62	48.92	26.39	297.84	12.56	Q3	3.29	9.27	12.81	36.11	above_RDA	22.75	Moderate ris	60.38	0	0	Grade 1-10	Spouse	Clerical	Full time	1	10	College dipl	Clerical	0	1	1	2	Piped into c	yes	Add Bleach o		Ventilated i	2	2
KEC0239020	KEC023902	KEC023902002	Overweight/obese	over&obese	Low	5 or more fo	formal educa	Non-agricult	Lactating	Non_Muslim	35	Married or l	poor	1	1732.03	53.73	30.06	329.99	12.41	Q3	2.96	9.45	12.81	40.92	above_RDA	22.25	Moderate ris	94.33	0	0	Grade 1-10	Spouse	Small scale	Full time	1	16	Preparatory	Small scale	1	1	1	2	Piped into c	yes	Add Bleach o		Ventilated i	3	3
KEC0269030	KEC026902	KEC026903002	Not underweight/obese	normal	Low	5 or more fo	formal educa	Non-agricult	Lactating	Muslim	36	Married or l	poor	2	1549.78	39.84	25.58	309.7	10.28	Q1	0.62	9.66	2.42	37.43	below_RDA	18	Moderate ris	50.75	0	0	Grade 1-10	Spouse	Small scale	Full time	1	6	Grade 1-10	Small scale	1	1	0	2	Piped into c	yes	Add Bleach o		Pit latrine	2	2
KEC0288020	KEC028802	KEC028802002	Overweight/obese	over&obese	Low	less than 5	formal educa	Non-agricult	Lactating	Muslim	44	Married or l	poor	2	1089.84	39.08	10.86	225.74	14.34	Q3	4.7	9.64	12.81	26.27	below_RDA	20.5	Moderate ris	49.38	0	0	College dipl	Spouse	Clerical	Full time	1	17	University/	Clerical	1	1	2	5	Piped into c	yes	Add Bleach o		Ventilated i	5	5
KEC0296010	KEC029601	KEC029601002	Not underweight/obese	normal	Low	less than 5	formal educa	Non-agricult	Non-pregnant	Muslim	30	Married or l	poor	1	1443.54	40.6	20.73	289.97	11.25	Q1	1.52	9.73	5.49	35.11	below_RDA	21.5	Moderate ris	16.85	0	0	Grade 1-10	Respondent i	Small scale	Seasonal	1	2	Never attend	Small scale	0	1	0	3	Piped into c	yes	Add Bleach o		Pit latrine	1	1
KEC0306010	KEC030601	KEC030601002	Overweight/obese	over&obese	Low	5 or more fo	formal educa	Non-agricult	Non-pregnant	Non_Muslim	30	Married or l	poor	1	1112.67	41.18	12.88	219.12	14.81	Q4	4.61	10.2	12.81	28.37	below_RDA	19.5	Moderate ris	85	0	0	Grade 1-10	Spouse	Small scale	Full time	1	4	Grade 1-10	Small scale	0	1	0	2	Piped into c	yes	Add Bleach o		Pit latrine	2	2
KEC0321020	KEC032102	KEC032102002	Overweight/obese	over&obese	Low	5 or more fo	formal educa	Non-agricult	Non-pregnant	Muslim	35	Married or l	poor	1	1538.79	50.22	23.55	301.09	13.05	Q3	3.33	9.72	12.81	37.41	above_RDA	19	Moderate ris	92.94	0	0	Grade 1-10	Spouse	Small scale	Full time	1	10	University/	Clerical	0	1	1	2	Piped outsid	yes	Add Bleach o		Pit latrine	2	2
KEC0790010	KEC079001	KEC079001002	Not underweight/obese	normal	Moderate	5 or more fo	formal educa	Non-agricult	Non-pregnant	Non_Muslim	37	Married or l	poor	2	2000.24	61.12	33.21	386.62	12.22	Q2	3.02	9.21	15.08	46.04	above_RDA	21.5	Moderate ris	95.87	2.27	3.71	Grade 1-10	Spouse	Clerical	Full time	1	25	Not finished	Other	0	0	1	4	Piped into c	yes	Add Bleach o		Pit latrine	4	4
KEC1088020	KEC108802	KEC108802003	Overweight/obese	over&obese	Moderate	5 or more fo	formal educa	Non-agricult	Non-pregnant	Non_Muslim	31	Married or l	poor	1	2650.26	79.73	65.57	459.32	12.03	Q2	3.57	8.46	23.67	56.06	above_RDA	21.5	Moderate ris	97.51	3.02	3.79	College dipl	Spouse	Sales and se	Part time	1	14	University/	Clerical	0	1	2	1	Piped into d	yes	Add Bleach o		Pit latrine	3	3
KEC1089010	KEC108901	KEC108901002	Not underweight/obese	normal	High	less than 5	formal educa	Non-agricult	Non-pregnant	Non_Muslim	40	Married or l	poor	2	1458.05	46.75	25.9	274.77	12.83	Q3	3.51	9.31	12.81	33.94	above_RDA	20.75	Moderate ris	90.78	0	0	Preparatory	Respondent i	Professional	Full time	1	10	Preparatory	Professional	0	1	1	1	Piped into d	yes	Boil		Ventilated i	2	2
KED0491O60	KED0491O6	KED0491O6002	Not underweight/obese	normal	Low	less than 5	formal educa	Non-agricult	Lactating	Muslim	36	Married or l	poor	2	1490.3	37.14	29.44	284.22	9.97	Q1	0	9.97	0	37.14	below_RDA	16.75	Moderate ris	58.76	0	0	Grade 1-10	Spouse	Other	Seasonal	1	5	College dipl	Clerical	1	1	0	2	Piped outsid	yes	Add Bleach o		Pit latrine	2	2
KED0520030	KED052003	KED052003002	Not underweight/obese	normal	Low	less than 5	formal educa	Non-agricult	Non-pregnant	Non_Muslim	30	Married or l	poor	1	1326.65	33.94	24.26	258.35	10.23	Q1	0	10.23	0	33.94	below_RDA	18.75	Moderate ris	90.71	0	0	Grade 1-10	Spouse	Other	Seasonal	1	5	College dipl	Clerical	0	1	0	2	Piped into c	yes	Add Bleach o		Pit latrine	2	2
KED0523020	KED052302	KED052302002	Not underweight/obese	normal	Low	less than 5	No formal ed	Non-agricult	Lactating	Muslim	35	Married or l	poor	1	1256.56	35.94	34.33	209.98	11.44	Q2	3.83	7.61	12.02	23.92	below_RDA	18.75	Moderate ris	12.58	2.87	7.98	Never attend	Spouse	Other	Full time	1	15	Never attend	Agriculture	1	1	2	2	Piped into c	yes	Add Bleach o		Pit latrine	4	4
KED0531020	KED053102	KED053102002	Not underweight/obese	normal	Moderate	less than 5	formal educa	Non-agricult	Lactating	Muslim	28	Married or l	middle	1	1481.89	43.22	30.2	272.97	11.67	Q2	2.47	9.2	9.15	34.07	below_RDA	18.75	Moderate ris	36.75	0	0	Grade 1-10	Spouse	Other	Full time	1	4	Grade 1-10	Small scale	0	1	0	2	Piped outsid	yes	Add Bleach o		No facility/	1	1
KED0551010	KED055101	KED055101002	Not underweight/obese	underweight	Low	less than 5	formal educa	Non-agricult	Lactating	Muslim	27	Married or l	middle	1	1109.24	33.71	19.81	213.89	12.16	Q2	3.3	8.86	9.15	24.56	below_RDA	18.5	Moderate ris	14.25	0	0	Grade 1-10	Spouse	Other	Full time	1	5	Grade 1-10	Agriculture	1	1	1	2	Piped outsid	yes	Add Bleach o		No facility/	3	3
KED0798060	KED079806	KED079806002	Not underweight/obese	normal	Moderate	less than 5	formal educa	Non-agricult	Lactating	Muslim	26	Married or l	poor	1	1737.19	43.27	31.66	341.3	9.96	Q1	0.56	9.41	2.42	40.85	below_RDA	15	Moderate ris	93.45	0	0	Grade 1-10	Spouse	Other	Full time	1	4	University/	Clerical	1	2	0	2	Piped outsid	yes	Add Bleach o		Pit latrine	2	2
KEE0988010	KEE098801	KEE098801002	Not underweight/obese	normal	Low	5 or more fo	No formal ed	agriculture	Lactating	Muslim	36	Married or l	rich	2	1187.96	38.46	16.98	236.69	12.95	Q2	3.7	9.25	10.98	27.48	below_RDA	16.5	Moderate ris	16.8	0	0	Never attend	Spouse	Agriculture	Seasonal	1	16	Never attend	Agriculture	2	1	4	3	Surface wate	no			Pit latrine	10	7
KEE0995010	KEE099501	KEE099501002	Not underweight/obese	normal	Low	less than 5	formal educa	agriculture	Lactating	Muslim	38	Married or l	rich	2	1088.99	29.79	14.39	226.66	10.94	Q1	1.34	9.6	3.66	26.13	below_RDA	17.5	Moderate ris	16.47	0	0	Grade 1-10	Spouse	Agriculture	Seasonal	1	25	Grade 1-10	Agriculture	1	1	3	5	Surface wate	no			Pit latrine	9	9
KEE0998010	KEE099801	KEE099801002	Not underweight/obese	normal	Low	less than 5	No formal ed	agriculture	Lactating	Muslim	37	Married or l	rich	2	1289.93	36.66	18.47	262.15	11.37	Q1	1.7	9.66	5.49	31.17	below_RDA	16.5	Moderate ris	17.72	0	0	Never attend	Spouse	Agriculture	Seasonal	1	12	Never attend	Agriculture	1	2	2	2	Surface wate	yes	Boil		Pit latrine	7	5
KEE1001010	KEE100101	KEE100101002	Not underweight/obese	normal	Low	5 or more fo	formal educa	agriculture	Lactating	Muslim	25	Married or l	rich	0	1236.66	31.17	17.77	255.15	10.08	Q1	0	10.08	0	31.17	below_RDA	14.5	High risk	17.69	0	0	Grade 1-10	Spouse	Agriculture	Seasonal	1	6	Grade 1-10	Agriculture	1	1	0	2	Surface wate	no			Pit latrine	2	2
KEE1003010	KEE100301	KEE100301002	Not underweight/obese	normal	Low	less than 5	No formal ed	agriculture	Lactating	Muslim	30	Married or l	rich	1	1177.14	30.4	38.19	192.54	10.33	Q1	1.64	8.69	4.83	25.57	below_RDA	15.5	Moderate ris	14.33	0	0	Never attend	Spouse	Agriculture	Seasonal	1	10	Never attend	Agriculture	1	2	0	2	Surface wate	no			Pit latrine	5	3
KEE1011010	KEE101101	KEE101101002	Not underweight/obese	normal	Low	less than 5	formal educa	agriculture	Lactating	Muslim	25	Married or l	rich	0	1248.09	39.94	18.71	246.32	12.8	Q2	3.52	9.28	10.98	28.96	below_RDA	16.5	Moderate ris	16.35	0	0	Grade 1-10	Spouse	Agriculture	Seasonal	1	14	Grade 1-10	Agriculture	1	1	4	2	Surface wate	no			Pit latrine	6	6
KEE1014010	KEE101401	KEE101401002	Not underweight/obese	normal	Moderate	5 or more fo	formal educa	Non-agricult	Lactating	Muslim	25	Married or l	rich	0	1941.06	55.09	27.47	388.71	11.35	Q2	2.26	9.09	10.98	44.11	above_RDA	16.5	Moderate ris	19.44	0	0	College dipl	Spouse	Unskilled ma	Seasonal	1	5	College dipl	Unskilled ma	1	1	0	2	Surface wate	yes	Boil		Pit latrine	2	2
KEE1020010	KEE102001	KEE102001002	Not underweight/obese	underweight	High	less than 5	No formal ed	agriculture	Lactating	Muslim	34	Married or l	rich	1	2066.21	58.9	29.62	412.94	11.4	Q1	2.13	9.28	10.98	47.92	above_RDA	16.5	Moderate ris	21.22	0	0	Never attend	Spouse	Agriculture	Seasonal	1	17	Never attend	Agriculture	1	0	4	2	Surface wate	yes	Boil		Pit latrine	5	5
KEE1021010	KEE102101	KEE102101002	Not underweight/obese	normal	High	less than 5	No formal ed	agriculture	Lactating	Muslim	25	Married or l	rich	0	2147.24	61.01	54.82	372.38	11.36	Q2	3.4	7.97	18.23	42.78	above_RDA	16.5	Moderate ris	18.82	0	0	Never attend	Spouse	Agriculture	Seasonal	1	10	Never attend	Agriculture	1	3	0	2	Surface wate	yes	Boil		Pit latrine	5	3
KEE1022010	KEE102201	KEE102201002	Not underweight/obese	normal	Moderate	less than 5	No formal ed	agriculture	Non-pregnant	Muslim	36	Married or l	rich	2	1475.79	44.33	20.92	298.22	12.02	Q2	1.98	10.03	7.32	37.01	below_RDA	20	Moderate ris	21.42	0	0	Never attend	Spouse	Agriculture	Seasonal	1	20	Grade 1-10	Agriculture	0	1	7	2	Surface wate	yes	Boil		Pit latrine	9	8
KEE1078010	KEE107801	KEE107801002	Not underweight/obese	underweight	Moderate	less than 5	No formal ed	agriculture	Lactating	Muslim	40	Married or l	rich	2	1424.09	44.53	20.98	283.84	12.51	Q2	2.57	9.94	9.15	35.38	below_RDA	20.5	Moderate ris	19.6	0	0	Never attend	Spouse	Agriculture	Seasonal	1	25	Never attend	Agriculture	0	1	2	4	Surface wate	yes	Boil		Pit latrine	10	6
KEE1084010	KEE108401	KEE108401002	Not underweight/obese	normal	Low	less than 5	formal educa	agriculture	Lactating	Muslim	25	Married or l	rich	0	1431.09	39.05	20.55	294.75	10.92	Q1	0	10.92	0	39.05	below_RDA	18	Moderate ris	23.28	0	0	Grade 1-10	Spouse	Agriculture	Seasonal	1	10	Grade 1-10	Agriculture	2	1	3	2	Surface wate	yes	Boil		Pit latrine	7	6
KEF0232010	KEF023201	KEF023201002	Not underweight/obese	underweight	High	less than 5	No formal ed	agriculture	Lactating	Muslim	35	Married or l	middle	1	1966.3	59.17	42.55	349.36	12.04	Q2	3.34	8.7	16.42	42.75	above_RDA	21.5	Moderate ris	18.31	3.02	5.11	Never attend	Spouse	Agriculture	Full time	1	20	Never attend	Agriculture	1	1	4	3	Protected we	no			No facility/	9	9
KEF0252010	KEF025201	KEF025201002	Not underweight/obese	normal	Moderate	less than 5	No formal ed	agriculture	Non-pregnant	Muslim	35	Married or l	poor	1	1401.45	58.86	27.8	243.62	16.8	Q4	3.13	13.67	10.98	47.88	above_RDA	24.75	Low risk	17.23	0	0	Never attend	Spouse	Agriculture	Full time	1	20	Never attend	Agriculture	0	1	3	1	Protected we	no			No facility/	6	6
KEF0254010	KEF025401	KEF025401002	Not underweight/obese	normal	High	less than 5	No formal ed	agriculture	Lactating	Muslim	28	Married or l	poor	1	1666.96	79.52	34.81	286.8	19.08	Q4	2.2	16.89	9.15	70.37	above_RDA	30.5	Low risk	29.47	0	0	Never attend	Spouse	Agriculture	Full time	1	9	Grade 1-10	Agriculture	1	1	1	0	Protected we	no			No facility/	4	3
KEF0255010	KEF025501	KEF025501002	Not underweight/obese	normal	Low	less than 5	No formal ed	agriculture	Lactating	Muslim	25	Married or l	poor	0	1624.87	42.58	26.26	321.77	10.48	Q2	0	10.48	0	42.58	below_RDA	19.75	Moderate ris	17.77	0	0	Never attend	Spouse	Agriculture	Full time	1	5	Never attend	Agriculture	1	1	0	0	Protected we	no			No facility/	2	2
KEF0266010	KEF026601	KEF026601002	Not underweight/obese	normal	Low	less than 5	No formal ed	agriculture	Lactating	Muslim	35	Married or l	poor	1	963.5	43	12.02	179.19	17.85	Q4	3.8	14.05	9.15	33.85	below_RDA	22.5	Moderate ris	9.04	0	0	Never attend	Spouse	Agriculture	Full time	1	15	Never attend	Agriculture	1	1	4	0	Protected we	no			Bucket toile	6	6
KEF0274010	KEF027401	KEF027401002	Not underweight/obese	normal	Moderate	less than 5	No formal ed	agriculture	Lactating	Muslim	35	Married or l	poor	1	1236.81	58.39	19.18	218.75	18.89	Q4	3.55	15.33	10.98	47.41	above_RDA	22.5	Moderate ris	11.43	0	0	Never attend	Spouse	Agriculture	Full time	1	22	Grade 1-10	Agriculture	1	1	4	2	Protected we	no			Bucket toile	9	8
KEH0749010	KEH074901	KEH074901002	Not underweight/obese	normal	Moderate	less than 5	No formal ed	agriculture	Non-pregnant	Muslim	27	Married or l	middle	1	1490.03	52.12	23.85	281.86	13.99	Q4	2.46	11.54	9.15	42.97	above_RDA	24.5	Low risk	20.17	0	0	Never attend	Spouse	Agriculture	Full time	1	10	Never attend	Agriculture	0	1	2	2	Piped into c	yes	Boil		No facility/	6	4
KEH0755010	KEH075501	KEH075501002	Overweight/obese	over&obese	Low	less than 5	formal educa	agriculture	Non-pregnant	Muslim	20	Married or l	middle	0	702.94	37.46	11.26	118.87	21.32	Q4	6.25	15.07	10.98	26.48	below_RDA	22.5	Moderate ris	6.56	0	0	Grade 1-10	Spouse	Agriculture	Full time	1	2	Grade 1-10	Agriculture	1	0	0	2	Piped into c	yes	Boil		No facility/	1	1
KEH0939020	KEH093902	KEH093902002	Not underweight/obese	normal	Low	less than 5	formal educa	agriculture	Lactating	Muslim	27	Married or l	middle	1	879.13	35.72	10.98	167.23	16.25	Q4	4.16	12.09	9.15	26.57	below_RDA	22.5	Moderate ris	8.45	0	0	Grade 1-10	Spouse	Agriculture	Full time	1	10	Grade 1-10	Agriculture	1	1	1	2	Piped into c	yes	Boil		No facility/	3	3
KEH1021010	KEH102101	KEH102101002	Not underweight/obese	normal	Low	less than 5	formal educa	Non-agricult	Lactating	Muslim	26	Married or l	middle	1	1135.03	35.58	15.75	229.46	12.54	Q3	3.22	9.31	9.15	26.43	below_RDA	18.5	Moderate ris	16.21	0	0	Grade 1-10	Spouse	Small scale	Full time	1	6	Grade 1-10	Agriculture	1	1	0	2	Piped into c	yes	Boil		No facility/	2	2
KEH1025010	KEH102501	KEH102501002	Overweight/obese	over&obese	Low	less than 5	No formal ed	agriculture	Non-pregnant	Muslim	30	Married or l	middle	1	1298.47	44.71	24.5	243.55	13.77	Q4	2.26	11.52	7.32	37.39	below_RDA	26.5	Low risk	19.25	0	0	Never attend	Spouse	Agriculture	Full time	1	16	Never attend	Agriculture	0	1	4	3	Piped into c	yes	Add Bleach o		No facility/	6	6
KEO0905010	KEO090501	KEO090501002	Not underweight/obese	normal	Low	less than 5	No formal ed	agriculture	Lactating	Muslim	37	Married or l	rich	2	1163.22	31.97	14.9	246.2	11	Q1	0	11	0	31.97	below_RDA	19.5	Moderate ris	20.85	0	0	Never attend	Spouse	Agriculture	Seasonal	1	17	Never attend	Agriculture	1	1	3	3	Protected we	no			No facility/	6	6
KEO0911010	KEO091101	KEO091101002	Not underweight/obese	normal	Low	less than 5	No formal ed	agriculture	Non-pregnant	Muslim	36	Married or l	rich	2	1138.69	30.06	14.37	241.66	10.56	Q1	0	10.56	0	30.06	below_RDA	19.5	Moderate ris	19.35	0	0	Never attend	Spouse	Agriculture	Seasonal	1	20	Not finished	Agriculture	0	1	4	2	Protected we	yes	Add Bleach o		Pit latrine	7	7
KEO0931010	KEO093101	KEO093101002	Not underweight/obese	underweight	Moderate	less than 5	No formal ed	agriculture	Non-pregnant	Muslim	39	Married or l	rich	2	1437.25	41.52	20.52	291.29	11.55	Q3	1.53	10.03	5.49	36.02	below_RDA	19.5	Moderate ris	19.62	0	0	Never attend	Spouse	Agriculture	Seasonal	1	0	Never attend	Agriculture	0	1	2	4	Protected we	no			Pit latrine	6	6
KEO0938010	KEO093801	KEO093801002	Overweight/obese	over&obese	Low	less than 5	No formal ed	agriculture	Non-pregnant	Muslim	36	Married or l	rich	2	1418.19	38.65	20.45	291.51	10.9	Q2	0	10.9	0	38.65	below_RDA	17.75	Moderate ris	22.1	0	0	Never attend	Spouse	Agriculture	Part time	1	14	Never attend	Agriculture	0	1	3	3	Protected we	yes	Add Bleach o		No facility/	4	4
KEO0943010	KEO094301	KEO094301002	Not underweight/obese	normal	Moderate	less than 5	No formal ed	agriculture	Lactating	Muslim	33	Married or l	rich	1	1576.44	64.25	23.6	306.73	16.3	Q4	1.86	14.45	7.32	56.93	above_RDA	26.5	Low risk	30.88	0	0	Never attend	Spouse	Agriculture	Seasonal	1	13	Never attend	Agriculture	1	1	2	2	Piped outsid	yes	Add Bleach o		Pit latrine	4	4
KEO0958010	KEO095801	KEO095801002	Not underweight/obese	underweight	Low	less than 5	No formal ed	Non-agricult	Lactating	Muslim	21	Div,Wid,Sep	rich	0	1186.71	32.5	39	176.15	10.95	Q2	3.25	7.7	9.66	22.84	below_RDA	19.5	Moderate ris	13.72	4.82	14.85	Never attend	Daughter	Other	Seasonal	5	1	Not finished	Agriculture	0	1	1	3	Protected we	yes	Add Bleach o		No facility/	1	1
KEO0961010	KEO096101	KEO096101002	Not underweight/obese	normal	Low	less than 5	No formal ed	agriculture	Lactating	Muslim	26	Married or l	rich	1	907.27	22.59	18.92	168.04	9.96	Q2	0	9.96	0	22.59	below_RDA	17.75	Moderate ris	12.09	0	0	Never attend	Spouse	Agriculture	Seasonal	1	11	Never attend	Agriculture	1	1	3	2	Protected we	yes	Add Bleach o		No facility/	4	4
KEO0971010	KEO097101	KEO097101002	Not underweight/obese	underweight	Moderate	less than 5	No formal ed	agriculture	Non-pregnant	Muslim	26	Married or l	rich	1	1113.64	36.48	24.85	197.39	13.1	Q4	4.6	8.5	12.81	23.67	below_RDA	21.25	Moderate ris	14.55	0	0	Never attend	Spouse	Agriculture	Seasonal	1	10	Never attend	Agriculture	0	1	3	2	Protected we	yes	Add Bleach o		Pit latrine	4	4
KEO0993020	KEO099302	KEO099302002	Not underweight/obese	normal	Moderate	less than 5	No formal ed	agriculture	Lactating	Muslim	32	Married or l	middle	1	1191.55	43.68	38.27	175.26	14.66	Q4	7.45	7.22	22.18	21.5	below_RDA	20.5	Moderate ris	13.12	4.54	10.38	Never attend	Spouse	Agriculture	Seasonal	1	7	Never attend	Agriculture	1	0	2	2	Piped outsid	yes	Add Bleach o		No facility/	3	3
KEO1044010	KEO104401	KEO104401002	Not underweight/obese	underweight	Moderate	less than 5	No formal ed	agriculture	Non-pregnant	Muslim	25	Married or l	rich	0	1126.08	38.32	15.44	225.54	13.61	Q4	4.55	9.06	12.81	25.51	below_RDA	18.5	Moderate ris	16.83	0	0	Never attend	Spouse	Agriculture	Seasonal	1	10	Grade 1-10	Agriculture	0	2	3	2	Protected we	yes	Add Bleach o		No facility/	4	4
KET0217010	KET021701	KET021701002	Not underweight/obese	normal	Low	less than 5	formal educa	agriculture	Lactating	Muslim	21	Married or l	rich	0	1116.42	37.17	24.87	196.21	13.32	Q4	4.59	8.73	12.81	24.36	below_RDA	22.75	Moderate ris	14.39	0	0	Grade 1-10	Spouse	Agriculture	Full time	1	4	Not finished	Agriculture	1	1	0	2	Piped into c	yes	Boil		No facility/	2	2
KIG0878010	KIG087801	KIG087801002	Not underweight/obese	normal	Moderate	less than 5	No formal ed	agriculture	Non-pregnant	Muslim	30	Married or l	middle	1	1326.38	44.12	38.95	219.94	13.31	Q4	2.21	11.1	7.32	36.8	below_RDA	28.75	Low risk	19.58	0	0	Never attend	Spouse	Agriculture	Full time	1	15	Never attend	Agriculture	1	1	4	0	Protected we	no			Bucket toile	7	6
KIG0880010	KIG088001	KIG088001002	Not underweight/obese	normal	Low	less than 5	No formal ed	agriculture	Non-pregnant	Muslim	35	Married or l	middle	1	1187.39	39.77	16.33	237.51	13.4	Q3	4.32	9.08	12.81	26.96	below_RDA	18.5	Moderate ris	16.8	0	0	Never attend	Spouse	Agriculture	Full time	1	20	Never attend	Agriculture	0	1	4	2	Protected we	no			Bucket toile	12	7
KIG0881010	KIG088101	KIG088101002	Not underweight/obese	normal	Low	less than 5	No formal ed	agriculture	Non-pregnant	Muslim	30	Married or l	middle	1	937.28	38.79	11.56	178.59	16.56	Q4	3.91	12.65	9.15	29.64	below_RDA	24.5	Low risk	9.48	0	0	Never attend	Spouse	Agriculture	Full time	1	12	Never attend	Agriculture	0	1	1	0	Protected we	no			Bucket toile	3	2
KIG0886010	KIG088601	KIG088601002	Not underweight/obese	normal	Low	less than 5	No formal ed	agriculture	Non-pregnant	Muslim	35	Married or l	middle	1	1213.35	33.92	24.68	231.74	11.18	Q3	2.41	8.77	7.32	26.6	below_RDA	21.5	Moderate ris	17.46	0	0	Never attend	Spouse	Agriculture	Full time	1	20	Never attend	Agriculture	0	1	3	4	Protected we	no			No facility/	9	8
KIG0913010	KIG091301	KIG091301002	Not underweight/obese	normal	Low	less than 5	No formal ed	agriculture	Lactating	Muslim	25	Married or l	rich	0	687.21	19.12	9.65	145.72	11.13	Q3	0	11.13	0	19.12	below_RDA	20.5	Moderate ris	15.96	0	0	Never attend	Spouse	Agriculture	Full time	1	5	Grade 1-10	Agriculture	1	1	0	0	Protected we	no			Bucket toile	2	2
KIG0919010	KIG091901	KIG091901002	Not underweight/obese	underweight	High	less than 5	No formal ed	agriculture	Lactating	Muslim	30	Married or l	middle	1	1777.78	85.53	26.23	325.9	19.24	Q4	2.47	16.77	10.98	74.54	above_RDA	22.5	Moderate ris	26.69	0	0	Never attend	Spouse	Agriculture	Full time	1	15	Never attend	Agriculture	1	0	3	0	Protected we	no			No facility/	6	4
KIG0920010	KIG092001	KIG092001002	Not underweight/obese	normal	Moderate	less than 5	No formal ed	agriculture	Lactating	Muslim	28	Married or l	middle	1	1296.13	48.11	25.49	229.14	14.85	Q4	2.82	12.02	9.15	38.96	above_RDA	24.75	Low risk	15.4	0	0	Never attend	Spouse	Agriculture	Full time	1	8	Grade 1-10	Agriculture	1	0	1	0	Protected we	no			No facility/	2	2
KIG0923010	KIG092301	KIG092301002	Not underweight/obese	normal	Low	less than 5	No formal ed	agriculture	Lactating	Muslim	25	Married or l	rich	0	1142.16	35.76	31.64	198.17	12.52	Q4	2.56	9.96	7.32	28.43	below_RDA	26.5	Low risk	18.46	0	0	Never attend	Spouse	Agriculture	Full time	1	10	Never attend	Agriculture	1	1	3	0	Protected we	no			No facility/	5	5
KIG0924010	KIG092401	KIG092401002	Not underweight/obese	normal	Moderate	less than 5	No formal ed	agriculture	Lactating	Muslim	30	Married or l	rich	1	1521.55	48.62	39.46	262.72	12.78	Q4	1.92	10.86	7.32	41.3	above_RDA	28.5	Low risk	18.69	0	0	Never attend	Spouse	Agriculture	Full time	1	15	Never attend	Agriculture	1	1	3	0	Protected we	no			No facility/	6	5
KIG0926010	KIG092601	KIG092601002	Not underweight/obese	normal	Moderate	less than 5	No formal ed	agriculture	Lactating	Muslim	28	Married or l	middle	1	992.64	45.17	12.31	183.92	18.2	Q4	4.43	13.78	10.98	34.19	below_RDA	22.5	Moderate ris	9.38	0	0	Never attend	Respondent i	Agriculture	Full time	1	11	Never attend	Agriculture	1	1	3	0	Protected we	no			No facility/	11	5
KIG0928010	KIG092801	KIG092801002	Not underweight/obese	normal	Moderate	less than 5	No formal ed	agriculture	Lactating	Muslim	28	Married or l	poor	1	1372.96	51.26	25.58	252.4	14.93	Q4	3.2	11.73	10.98	40.28	above_RDA	22.5	Moderate ris	17.61	0	0	Never attend	Spouse	Agriculture	Full time	1	8	Grade 1-10	Agriculture	1	1	1	0	Protected we	no			No facility/	3	3
KIG0939010	KIG093901	KIG093901002	Not underweight/obese	underweight	Moderate	less than 5	No formal ed	agriculture	Non-pregnant	Muslim	40	Married or l	rich	2	1093.71	37.2	25.04	200.12	13.6	Q4	0	13.6	0	37.2	below_RDA	26.5	Low risk	21.04	0	0	Never attend	Spouse	Agriculture	Full time	1	25	Never attend	Agriculture	0	1	3	2	Protected we	no			No facility/	6	5
KIG0948010	KIG094801	KIG094801002	Not underweight/obese	normal	Low	less than 5	No formal ed	agriculture	Lactating	Muslim	35	Married or l	rich	1	1094.34	34.54	31.06	187.02	12.62	Q4	2.01	10.62	5.49	29.05	below_RDA	24.5	Low risk	17.52	0	0	Never attend	Spouse	Agriculture	Full time	1	10	Never attend	Agriculture	1	1	1	0	Protected we	no			No facility/	5	5
KIL0743010	KIL074301	KIL074301002	Not underweight/obese	normal	High	less than 5	formal educa	agriculture	Lactating	Muslim	37	Married or l	rich	2	1730.01	61.67	44.12	288.62	14.26	Q4	2.54	11.72	10.98	50.69	above_RDA	28.75	Low risk	20.08	0	0	Not finished	Spouse	Agriculture	Full time	1	12	Not finished	Agriculture	0	1	4	2	Piped outsid	yes	Add Bleach o		No facility/	7	5
KILO738010	KILO73801	KILO73801002	Not underweight/obese	normal	Low	less than 5	formal educa	agriculture	Non-pregnant	Muslim	35	Married or l	rich	1	1029.21	33.19	32.27	161.01	12.9	Q4	3.14	9.76	8.08	25.12	below_RDA	28.75	Low risk	15.2	0.76	2.28	Not finished	Spouse	Agriculture	Full time	1	12	Not finished	Agriculture	0	1	3	2	Piped outsid	yes	Add Bleach o		No facility/	5	4
KIO0164010	KIO016401	KIO016401002	Not underweight/obese	normal	Low	less than 5	No formal ed	agriculture	Lactating	Muslim	35	Married or l	middle	1	991.72	28.15	26	175.41	11.35	Q1	2.45	8.9	6.08	22.07	below_RDA	18.5	Moderate ris	13.52	0	0	Never attend	Spouse	Agriculture	Full time	1	10	Never attend	Agriculture	1	1	1	2	Piped into d	no			No facility/	5	4
KIO0715010	KIO071501	KIO071501002	Overweight/obese	over&obese	Low	less than 5	formal educa	agriculture	Lactating	Muslim	32	Married or l	middle	1	884.87	23.35	25.26	154.61	10.56	Q2	1.09	9.46	2.42	20.93	below_RDA	17.5	Moderate ris	13.15	0	0	Grade 1-10	Spouse	Agriculture	Full time	1	12	Grade 1-10	Agriculture	1	1	0	2	Piped into d	no			No facility/	4	2
KIO0718010	KIO071801	KIO071801002	Not underweight/obese	normal	Moderate	less than 5	No formal ed	agriculture	Non-pregnant	Muslim		Married or l	rich	2	1364.55	41.8	18.25	276.3	12.25	Q2	3.22	9.03	10.98	30.82	below_RDA	16.5	Moderate ris	17.96	0	0	Never attend	Spouse	Agriculture	Full time	1	22	Never attend	Agriculture	0	0	1	2	Piped into d	no			No facility/	12	9
KIO0722010	KIO072201	KIO072201002	Not underweight/obese	normal	Low	less than 5	No formal ed	agriculture	Lactating	Muslim	35	Married or l	middle	1	1083.02	38.38	32.87	171.89	14.17	Q4	6.52	7.66	17.64	20.73	below_RDA	18.5	Moderate ris	13.12	0	0	Never attend	Spouse	Agriculture	Full time	1	15	Never attend	Agriculture	1	1	2	3	Piped into d	no			No facility/	8	7
KIO0723010	KIO072301	KIO072301002	Not underweight/obese	normal	Low	less than 5	No formal ed	agriculture	Lactating	Muslim	25	Married or l	rich	0	1055.02	37.62	15.86	206.59	14.26	Q4	4.86	9.4	12.81	24.81	below_RDA	18.5	Moderate ris	16.38	0	0	Never attend	Spouse	Agriculture	Full time	1	15	Never attend	Agriculture	1	1	1	3	Piped into d	no			No facility/	7	6
KIO0728010	KIO072801	KIO072801002	Overweight/obese	over&obese	Low	less than 5	No formal ed	agriculture	Lactating	Muslim	32	Married or l	middle	1	1104.3	28.45	31.84	190.79	10.3	Q1	1.75	8.55	4.83	23.61	below_RDA	17.5	Moderate ris	14.18	0	0	Never attend	Spouse	Agriculture	Full time	1	13	Never attend	Agriculture	1	1	2	0	Piped into d	no			No facility/	5	5
KIO0735010	KIO073501	KIO073501002	Not underweight/obese	normal	Low	less than 5	No formal ed	agriculture	Non-pregnant	Muslim	40	Married or l	rich	2	978.19	33.77	24.81	161.76	13.81	Q4	5.24	8.57	12.81	20.95	below_RDA	20.75	Moderate ris	12.58	0	0	Never attend	Spouse	Agriculture	Full time	1	27	Never attend	Agriculture	0	0	3	4	Piped into d	no			Bucket toile	12	10
KIO0737010	KIO073701	KIO073701002	Not underweight/obese	normal	Low	less than 5	No formal ed	agriculture	Non-pregnant	Muslim	40	Married or l	rich	2	1096.35	27.36	25.85	198.78	9.98	Q1	0	9.98	0	27.36	below_RDA	19.25	Moderate ris	15.82	0	0	Never attend	Spouse	Agriculture	Full time	1	18	Never attend	Agriculture	0	0	1	3	Piped into d	no			No facility/	10	6
KIO0738010	KIO073801	KIO073801002	Not underweight/obese	underweight	Moderate	less than 5	No formal ed	agriculture	Non-pregnant	Muslim	35	Married or l	rich	1	1459.53	46.62	45.14	235.69	12.78	Q3	1.99	10.79	7.25	39.37	above_RDA	23	Low risk	17.86	0	0	Never attend	Spouse	Agriculture	Full time	1	20	Never attend	Agriculture	1	1	1	3	Piped into d	no			No facility/	6	6
KIO0740010	KIO074001	KIO074001002	Not underweight/obese	normal	Moderate	less than 5	No formal ed	agriculture	Lactating	Muslim	35	Married or l	middle	1	1281.14	41.93	24.36	233.76	13.09	Q3	4	9.09	12.81	29.12	below_RDA	20.5	Moderate ris	14.8	0	0	Never attend	Spouse	Agriculture	Full time	1	12	Never attend	Agriculture	1	1	1	2	Piped into d	no			No facility/	3	3
KIO0745010	KIO074501	KIO074501002	Not underweight/obese	normal	Moderate	less than 5	No formal ed	agriculture	Lactating	Muslim	35	Married or l	middle	1	1384.47	46.4	45.57	213.72	13.41	Q3	6.49	6.91	22.48	23.93	above_RDA	19	Moderate ris	15.68	0	0	Never attend	Spouse	Agriculture	Full time	1	10	Never attend	Agriculture	0	1	1	0	Piped into d	no			No facility/	4	3
KIO0746010	KIO074601	KIO074601002	Overweight/obese	over&obese	Moderate	less than 5	No formal ed	agriculture	Non-pregnant	Muslim	30	Married or l	rich	1	1569.25	53.77	57.66	225.13	13.71	Q4	6.96	6.75	27.31	26.46	above_RDA	20.5	Moderate ris	15.55	0	0	Never attend	Spouse	Agriculture	Full time	1	6	Never attend	Agriculture	0	1	0	2	Piped into d	no			No facility/	1	1
KIO0749010	KIO074901	KIO074901002	Overweight/obese	over&obese	Moderate	less than 5	No formal ed	agriculture	Non-pregnant	Muslim	35	Married or l	rich	1	1624.29	60.82	34.81	296.53	14.98	Q4	1.8	13.17	7.32	53.5	above_RDA	24	Low risk	29.21	0	0	Never attend	Spouse	Agriculture	Full time	1	16	Never attend	Agriculture	0	1	3	2	Piped into d	no			No facility/	5	4
KIO0766010	KIO076601	KIO076601002	Not underweight/obese	underweight	Low	less than 5	No formal ed	agriculture	Non-pregnant	Muslim	30	Married or l	rich	1	946.28	30.42	32.63	138.05	12.86	Q4	5.46	7.4	12.91	17.51	below_RDA	20.75	Moderate ris	13.18	0.76	2.48	Never attend	Spouse	Agriculture	Full time	1	13	Never attend	Agriculture	0	1	0	2	Piped into d	no			No facility/	2	2
KIO0769010	KIO076901	KIO076901002	Not underweight/obese	underweight	Low	less than 5	No formal ed	agriculture	Non-pregnant	Muslim	35	Married or l	middle	1	1086.15	33.54	41.77	147.67	12.35	Q4	5.15	7.2	13.98	19.56	below_RDA	19.5	Moderate ris	10.28	0	0	Never attend	Spouse	Agriculture	Full time	1	25	Never attend	Agriculture	0	1	1	3	Piped into d	no			No facility/	10	8
KIO0770010	KIO077001	KIO077001002	Not underweight/obese	normal	Moderate	less than 5	No formal ed	agriculture	Lactating	Muslim		Married or l	middle	1	1589.81	46.91	38.5	274.34	11.8	Q3	3.71	8.09	14.74	32.17	above_RDA	23	Low risk	18.67	0.76	1.61	Never attend	Spouse	Agriculture	Full time	1	4	Never attend	Agriculture	1	0	0	2	Piped into d	no			No facility/	2	2
KIO0776010	KIO077601	KIO077601002	Not underweight/obese	normal	Low	less than 5	No formal ed	agriculture	Lactating	Muslim	35	Married or l	rich	1	1215.12	35.03	28.07	215.11	11.53	Q3	2.13	9.4	6.48	28.55	below_RDA	22.75	Moderate ris	12.7	0.99	2.82	Never attend	Respondent i	Agriculture	Full time	1	15	Never attend	Agriculture	1	1	1	3	Piped into d	no			No facility/	6	6
KIO0780010	KIO078001	KIO078001002	Not underweight/obese	normal	Low	less than 5	No formal ed	agriculture	Lactating	Muslim	35	Married or l	middle	1	915.4	37.23	11.9	178.17	16.27	Q4	3.2	13.07	7.32	29.91	below_RDA	27	Low risk	13.82	0	0	Never attend	Spouse	Agriculture	Full time	1	7	Never attend	Agriculture	1	1	5	2	Piped into d	no			No facility/	3	3
KIO0810010	KIO081001	KIO081001002	Not underweight/obese	normal	Low	less than 5	formal educa	agriculture	Lactating	Muslim	30	Married or l	rich	1	1064.55	30.67	24.62	188.64	11.52	Q3	2.06	9.46	5.49	25.18	below_RDA	24.75	Low risk	14.76	0	0	Grade 1-10	Spouse	Agriculture	Full time	1	5	Grade 1-10	Agriculture	4	1	0	2	Piped into d	no			No facility/	2	2
KIO0869010	KIO086901	KIO086901002	Not underweight/obese	normal	Low	less than 5	No formal ed	agriculture	Lactating	Muslim	35	Married or l	rich	1	816.78	25.08	20.13	139.49	12.28	Q3	2.69	9.59	5.49	19.59	below_RDA	19.75	Moderate ris	10.81	0	0	Never attend	Spouse	Agriculture	Full time	1	15	Never attend	Agriculture	1	1	2	3	Piped into d	no			No facility/	6	6
KOR0361010	KOR036101	KOR036101002	Not underweight/obese	normal	Low	less than 5	No formal ed	agriculture	Non-pregnant	Muslim	25	Married or l	rich	0	1166.24	28.3	27.52	210.97	9.7	Q1	0	9.7	0	28.3	below_RDA	17.25	Moderate ris	14.92	0	0	Never attend	Spouse	Agriculture	Part time	1	4	Never attend	Agriculture	1	1	0	2	Water from s	no			No facility/	4	4
KOR0364010	KOR036401	KOR036401002	Not underweight/obese	normal	Moderate	less than 5	formal educa	agriculture	Lactating	Muslim	30	Married or l	rich	1	1356.33	38	23.41	273.21	11.21	Q2	0	11.21	0	38	below_RDA	22.5	Moderate ris	24.57	0	0	Grade 1-10	Spouse	Agriculture	Part time	1	12	Grade 1-10	Agriculture	1	1	2	2	Water from s	no			No facility/	4	4
KOR0365010	KOR036501	KOR036501002	Not underweight/obese	underweight	Moderate	less than 5	formal educa	agriculture	Lactating	Muslim	20	Div,Wid,Sep	poor	0	1002.45	34.14	35.92	140.69	13.62	Q3	5.93	7.69	14.86	19.28	below_RDA	25	Low risk	15.26	4.54	13.29	Grade 1-10	Respondent i	Agriculture	Seasonal	2		Grade 1-10	Agriculture	1	0	0	2	Piped outsid	no			No facility/	1	1
KOR0368010	KOR036801	KOR036801002	Overweight/obese	over&obese	Low	less than 5	No formal ed	agriculture	Lactating	Muslim	20	Married or l	poor	0	1226.13	39.1	27.64	213.58	12.76	Q3	4.18	8.58	12.81	26.29	below_RDA	19.25	Moderate ris	14.77	0	0	Never attend	Respondent i	Agriculture	Seasonal	1	1	Grade 1-10	Agriculture	1	0	0	2	Protected sp	no			No facility/	1	1
KOR0372010	KOR037201	KOR037201002	Not underweight/obese	normal	Low	less than 5	No formal ed	agriculture	Non-pregnant	Muslim	40	Married or l	rich	2	1129.5	36.91	22.36	203.38	13.07	Q4	4.54	8.54	12.81	24.1	below_RDA	20.25	Moderate ris	13.31	0	0	Never attend	Spouse	Agriculture	Full time	1	25	Never attend	Agriculture	0	1	4	4	Water from s	no			No facility/	9	7
KOR0375010	KOR037501	KOR037501002	Not underweight/obese	normal	Low	less than 5	No formal ed	agriculture	Lactating	Muslim	30	Married or l	rich	1	840.48	33.87	13.36	153.45	16.12	Q4	6.1	10.02	12.81	21.05	below_RDA	18.5	Moderate ris	7.54	0	0	Never attend	Respondent i	Agriculture	Seasonal	1	20	Never attend	Agriculture	2	0	2	3	Protected sp	no			Pit latrine	10	6
KOR0376010	KOR037601	KOR037601002	Overweight/obese	over&obese	Low	less than 5	formal educa	agriculture	Lactating	Muslim	25	Married or l	poor	0	1162.94	35.67	25.79	204.66	12.27	Q4	4.41	7.86	12.81	22.86	below_RDA	20	Moderate ris	13.57	0	0	Grade 1-10	Respondent i	Agriculture	Seasonal	1	9	Grade 1-10	Agriculture	1	1	1	2	Water from s	no			Pit latrine	3	3
KOR0377010	KOR037701	KOR037701002	Not underweight/obese	normal	Low	less than 5	formal educa	agriculture	Lactating	Muslim	30	Married or l	poor	1	814.01	31.69	11.63	153.62	15.57	Q4	6.3	9.28	12.81	18.88	below_RDA	20.5	Moderate ris	8.81	0	0	Grade 1-10	Respondent i	Agriculture	Seasonal	1	15	Grade 1-10	Agriculture	1	1	3	2	Protected sp	no			No facility/	5	5
KOR0379010	KOR037901	KOR037901002	Overweight/obese	over&obese	Low	less than 5	No formal ed	agriculture	Lactating	Muslim	30	Married or l	rich	1	1466.48	36.29	29.35	274.23	9.9	Q1	0	9.9	0	36.29	below_RDA	17.25	Moderate ris	17.48	0	0	Never attend	Spouse	Agriculture	Part time	1	15	Never attend	Agriculture	0	1	3	2	Water from s	no			No facility/	4	4
KOR0380010	KOR038001	KOR038001002	Not underweight/obese	normal	Low	less than 5	formal educa	agriculture	Lactating	Muslim		Married or l	rich	0	1507.34	42.48	36.11	269.36	11.27	Q2	0	11.27	0	42.48	below_RDA	24.75	Low risk	24.11	0	0	Grade 1-10	Respondent i	Agriculture	Seasonal	1	10	Grade 1-10	Agriculture	0	1	2	2	Protected sp	no			Pit latrine	3	3
KOR0381010	KOR038101	KOR038101002	Overweight/obese	over&obese	Low	less than 5	No formal ed	agriculture	Lactating	Muslim	20	Married or l	poor	0	1104.83	37.65	24.79	200.05	13.63	Q4	4.64	8.99	12.81	24.83	below_RDA	22.75	Moderate ris	16.65	0	0	Never attend	Respondent i	Agriculture	Seasonal	1	2	Grade 1-10	Agriculture	1	0	0	2	Protected sp	no			No facility/	1	1
KOR0389010	KOR038901	KOR038901002	Not underweight/obese	normal	Low	less than 5	No formal ed	agriculture	Non-pregnant	Muslim	40	Married or l	rich	2	1244	39.64	25.29	232.41	12.75	Q3	4.12	8.63	12.81	26.83	below_RDA	20.5	Moderate ris	16.74	0	0	Never attend	Respondent i	Agriculture	Seasonal	1	25	Never attend	Agriculture	0	0	0	6	Protected sp	no			No facility/	7	7
KOR0390010	KOR039001	KOR039001002	Not underweight/obese	normal	Low	less than 5	No formal ed	agriculture	Non-pregnant	Muslim	35	Married or l	rich	1	1222.72	32.93	23.25	243.19	10.77	Q2	0	10.77	0	32.93	below_RDA	22.5	Moderate ris	22.63	0	0	Never attend	Spouse	Agriculture	Full time	1	4	Never attend	Agriculture	0	1	0	2	Water from s	no			No facility/	3	3
KOR0391010	KOR039101	KOR039101002	Not underweight/obese	normal	Low	less than 5	formal educa	agriculture	Non-pregnant	Muslim	30	Married or l	poor	1	1004.52	24.85	22.55	192.55	9.9	Q1	0	9.9	0	24.85	below_RDA	20.25	Moderate ris	16.21	0	0	Grade 1-10	Respondent i	Agriculture	Seasonal	1	15	Never attend	Agriculture	0	1	1	5	Protected sp	no			Pit latrine	5	5
KOR0392010	KOR039201	KOR039201002	Not underweight/obese	normal	Low	less than 5	formal educa	agriculture	Non-pregnant	Muslim	30	Married or l	rich	1	1140.26	37.1	24	210.87	13.02	Q3	4.49	8.52	12.81	24.29	below_RDA	22.25	Moderate ris	15.37	0	0	Grade 1-10	Respondent i	Agriculture	Seasonal	1	15	Never attend	Agriculture	1	1	2	2	Water from s	no			No facility/	4	4
KOR0393010	KOR039301	KOR039301002	Not underweight/obese	underweight	Low	less than 5	formal educa	agriculture	Lactating	Muslim	35	Married or l	rich	1	798.83	21.56	27.2	120.15	10.8	Q1	2.35	8.45	4.68	16.88	below_RDA	22.5	Moderate ris	11.73	2.27	10.52	Grade 1-10	Spouse	Agriculture	Part time	1	12	Never attend	Agriculture	0	1	2	2	Water from s	no			No facility/	3	3
KOR0396010	KOR039601	KOR039601002	Not underweight/obese	normal	Low	less than 5	formal educa	agriculture	Lactating	Muslim	35	Married or l	rich	1	676.5	16.19	16.41	120.77	9.57	Q2	0	9.57	0	16.19	below_RDA	17.75	Moderate ris	10.77	0	0	Grade 1-10	Respondent i	Agriculture	Seasonal	1	20	Never attend	Agriculture	1	0	6	2	Protected sp	no			No facility/	7	7
KOR0397010	KOR039701	KOR039701002	Not underweight/obese	normal	Low	less than 5	No formal ed	agriculture	Lactating	Muslim	30	Married or l	rich	1	851.42	25.95	20.37	155.91	12.19	Q2	1.14	11.06	2.42	23.54	below_RDA	26.5	Low risk	14.9	0	0	Never attend	Respondent i	Agriculture	Seasonal	1	20	Never attend	Agriculture	1	1	0	2	Protected sp	no			Pit latrine	2	2
KOR0398010	KOR039801	KOR039801002	Not underweight/obese	normal	Moderate	less than 5	formal educa	agriculture	Lactating	Muslim	25	Married or l	poor	0	1187.12	39.03	25.2	219.64	13.15	Q4	4.32	8.83	12.81	26.22	below_RDA	21	Moderate ris	17.83	0	0	Grade 1-10	Spouse	Agriculture	Part time	1	5	Never attend	Agriculture	1	1	0	2	Water from s	no			No facility/	2	2
KOR0399010	KOR039901	KOR039901002	Not underweight/obese	underweight	Moderate	less than 5	formal educa	agriculture	Non-pregnant	Muslim	30	Married or l	poor	1	1158.25	41.1	25.46	207.79	14.19	Q4	4.95	9.25	14.32	26.78	below_RDA	26.25	Low risk	16.22	1.51	3.68	Grade 1-10	Spouse	Agriculture	Part time	1	12	Grade 1-10	Agriculture	0	1	3	2	Water from s	no			No facility/	4	4
KOR0409010	KOR040901	KOR040901002	Not underweight/obese	normal	Low	less than 5	formal educa	agriculture	Lactating	Muslim	30	Married or l	rich	1	890.15	31.49	22.71	150.99	14.15	Q4	6.84	7.31	15.23	16.26	below_RDA	19.5	Moderate ris	10.42	0	0	Grade 1-10	Respondent i	Agriculture	Seasonal	1	15	Never attend	Agriculture	1	0	2	2	Unprotected	no			Pit latrine	3	3
KOR0415010	KOR041501	KOR041501002	Not underweight/obese	normal	Low	less than 5	No formal ed	agriculture	Non-pregnant	Muslim	35	Married or l	rich	1	739.61	18.59	8.72	152.87	10.06	Q1	0	10.06	0	18.59	below_RDA	13.5	High risk	7.17	0	0	Never attend	Respondent i	Agriculture	Seasonal	1	20	Never attend	Agriculture	0	1	3	5	Protected sp	no			Pit latrine	7	7
KOR0418020	KOR041802	KOR041802002	Not underweight/obese	normal	High	less than 5	formal educa	agriculture	Non-pregnant	Muslim	30	Married or l	rich	1	2270.38	67.71	38.58	437.96	11.93	Q4	2.26	9.67	12.81	54.9	above_RDA	20.5	Moderate ris	23.58	0	0	Grade 1-10	Spouse	Agriculture	Part time	1	16	Grade 1-10	Agriculture	0	1	5	2	Water from s	no			No facility/	6	6
KOR0419010	KOR041901	KOR041901002	Not underweight/obese	normal	Low	less than 5	formal educa	agriculture	Lactating	Muslim	35	Married or l	rich	1	1264.82	36.6	47.6	178.25	11.58	Q1	4.25	7.32	13.44	23.16	below_RDA	20.5	Moderate ris	14.14	3.78	10.33	Grade 1-10	Spouse	Agriculture	Part time	1	20	Grade 1-10	Agriculture	0	1	3	2	Water from s	no			No facility/	4	4
KOR0421010	KOR042101	KOR042101002	Not underweight/obese	underweight	High	less than 5	No formal ed	agriculture	Non-pregnant	Muslim	28	Married or l	rich	1	1815.13	53.56	37.11	339.26	11.8	Q2	1.95	9.86	8.83	44.73	above_RDA	24.25	Low risk	22.94	1.51	2.82	Never attend	Spouse	Agriculture	Part time	1	20	Never attend	Agriculture	0	1	3	2	Water from s	no			No facility/	7	4
KOR0422010	KOR042201	KOR042201004	Not underweight/obese	normal	High	less than 5	formal educa	agriculture	Lactating	Muslim	25	Married or l	poor	0	1930.42	58.69	27.84	383.22	12.16	Q2	2.65	9.51	12.81	45.88	above_RDA	20.5	Moderate ris	21.74	0	0	Grade 1-10	Respondent i	Agriculture	Seasonal	1	10	Grade 1-10	Agriculture	1	0	2	2	Unprotected	no			Pit latrine	3	3
KOR0424010	KOR042401	KOR042401002	Not underweight/obese	normal	Low	less than 5	formal educa	agriculture	Lactating	Non_Muslim	35	Married or l	poor	1	936.34	22.85	33.84	135.29	9.76	Q1	2.16	7.6	5.06	17.78	below_RDA	21.5	Moderate ris	7.85	0.23	1.01	Grade 1-10	Respondent i	Agriculture	Seasonal	1	21	Grade 1-10	Agriculture	1	0	3	2	Protected sp	no			Pit latrine	5	4
KOR0429010	KOR042901	KOR042901002	Not underweight/obese	normal	High	less than 5	No formal ed	agriculture	Lactating	Muslim	30	Married or l	rich	1	2268.16	65.35	38.38	439.42	11.52	Q2	1.94	9.59	10.98	54.36	above_RDA	20.5	Moderate ris	23.28	0	0	Never attend	Respondent i	Agriculture	Seasonal	1	4	Never attend	Agriculture	1	1	0	2	Protected sp	no			No facility/	2	2
KOR0431010	KOR043101	KOR043101002	Not underweight/obese	normal	Low	less than 5	formal educa	agriculture	Non-pregnant	Muslim	35	Married or l	rich	1	1537.74	40.29	27.35	303.89	10.48	Q1	0	10.48	0	40.29	below_RDA	18.5	Moderate ris	20.25	0	0	Grade 1-10	Respondent i	Agriculture	Seasonal	1	20	Never attend	Agriculture	0	0	5	5	Unprotected	no			No facility/	12	10
KOR0984010	KOR098401	KOR098401002	Not underweight/obese	normal	Low	less than 5	No formal ed	agriculture	Non-pregnant	Muslim	20	Married or l	rich	0	1267.48	34.31	26.25	243.17	10.83	Q1	0	10.83	0	34.31	below_RDA	20.5	Moderate ris	18.8	0	0	Never attend	Respondent i	Agriculture	Seasonal	1	4	Grade 1-10	Agriculture	1	0	0	2	Protected sp	no			Pit latrine	1	1
KOR0990010	KOR099001	KOR099001002	Not underweight/obese	normal	Low	less than 5	formal educa	agriculture	Lactating	Muslim	30	Married or l	rich	1	1262.91	37.06	24.91	243.52	11.74	Q2	0	11.74	0	37.06	below_RDA	22.5	Moderate ris	20.01	0	0	Grade 1-10	Spouse	Agriculture	Part time	1	10	Grade 1-10	Agriculture	0	1	2	2	Water from s	no			No facility/	3	3
KOR1063020	KOR106302	KOR106302002	Not underweight/obese	normal	Low	less than 5	formal educa	agriculture	Non-pregnant	Muslim	30	Married or l	rich	1	1143.98	32.94	33.01	187.51	11.52	Q3	1.77	9.75	5.06	27.88	below_RDA	24	Low risk	14.85	0.23	0.7	Grade 1-10	Spouse	Agriculture	Part time	1	7	Grade 1-10	Agriculture	0	1	1	2	Water from s	no			No facility/	2	2
KOT0022010	KOT002201	KOT002201002	Not underweight/obese	normal	Moderate	less than 5	No formal ed	agriculture	Lactating	Muslim	35	Married or l	middle	1	1622.26	49.29	22.45	324.63	12.15	Q2	3.16	8.99	12.81	36.48	above_RDA	16.5	Moderate ris	18.9	0	0	Never attend	Spouse	Agriculture	Full time	1	20	Grade 1-10	Agriculture	1	1	2	0	Protected we	no			Bucket toile	7	4
KOT0032010	KOT003201	KOT003201002	Not underweight/obese	underweight	Low	less than 5	No formal ed	agriculture	Non-pregnant	Muslim	45	Married or l	middle	2	1125.73	31.43	23.26	214.06	11.17	Q3	2.6	8.57	7.32	24.11	below_RDA	18.5	Moderate ris	15.61	0	0	Never attend	Spouse	Agriculture	Full time	1	30	Never attend	Agriculture	0	0	4	4	Protected we	no			Bucket toile	10	8
KOT0036010	KOT003601	KOT003601002	Not underweight/obese	normal	Low	less than 5	formal educa	agriculture	Lactating	Muslim	22	Married or l	middle	0	1255.25	36.99	14.64	262.26	11.79	Q2	2.92	8.87	9.15	27.84	below_RDA	18.5	Moderate ris	18.01	0	0	Grade 1-10	Spouse	Agriculture	Full time	1	5	Grade 1-10	Agriculture	1	1	0	0	Protected we	no			Pit latrine	2	2
KOT0083010	KOT008301	KOT008301002	Not underweight/obese	normal	Low	less than 5	No formal ed	agriculture	Non-pregnant	Muslim	45	Married or l	middle	2	1404.31	32.35	29.25	270.41	9.21	Q1	0	9.21	0	32.35	below_RDA	14.5	High risk	16.02	0	0	Never attend	Spouse	Agriculture	Full time	1	30	Never attend	Agriculture	0	1	3	3	Protected we	no			No facility/	7	7
KOT0119010	KOT011901	KOT011901002	Not underweight/obese	underweight	High	less than 5	No formal ed	agriculture	Non-pregnant	Muslim	45	Married or l	middle	2	1660.88	65.47	22.95	327.7	15.77	Q4	1.32	14.44	5.49	59.98	above_RDA	22.5	Moderate ris	30.48	0	0	Never attend	Spouse	Agriculture	Full time	1	30	Never attend	Agriculture	0	1	3	4	Protected we	no			Bucket toile	9	8
KOT0588010	KOT058801	KOT058801002	Not underweight/obese	normal	Low	less than 5	No formal ed	agriculture	Lactating	Muslim	30	Married or l	middle	1	923.62	24.81	14.21	190.17	10.74	Q1	0	10.74	0	24.81	below_RDA	16.5	Moderate ris	16.32	0	0	Never attend	Spouse	Agriculture	Full time	1	3	Never attend	Agriculture	0	1	0	0	Protected we	no			Pit latrine	1	1
KOT0603010	KOT060301	KOT060301002	Not underweight/obese	normal	Moderate	less than 5	No formal ed	agriculture	Lactating	Muslim	35	Married or l	middle	1	1621.05	51.91	64.97	217.62	12.81	Q4	4.79	8.02	19.4	32.51	above_RDA	29.75	Low risk	18.42	0	0	Never attend	Spouse	Agriculture	Full time	1	15	Never attend	Agriculture	1	1	4	0	Protected we	no			No facility/	6	6
KOT0607010	KOT060701	KOT060701002	Not underweight/obese	underweight	Low	less than 5	formal educa	agriculture	Lactating	Muslim	30	Married or l	middle	1	1102.97	37.95	25.72	193.29	13.76	Q4	5.47	8.29	15.08	22.87	below_RDA	21.75	Moderate ris	13.56	2.27	5.98	Grade 1-10	Spouse	Agriculture	Full time	1	3	Grade 1-10	Agriculture	1	1	0	0	Protected we	no			Bucket toile	2	2
KOT1000160	KOT100016	KOT100016002	Not underweight/obese	normal	Low	5 or more fo	No formal ed	agriculture	Non-pregnant	Muslim	40	Married or l	rich	2	1210.67	30.35	25.59	228.51	10.03	Q2	1.81	8.22	5.49	24.86	below_RDA	16	Moderate ris	12.2	0	0	Never attend	Spouse	Agriculture	Full time	1	20	Never attend	Agriculture	0	1	5	5	Protected sp	no			Pit latrine	8	8
KOT1000310	KOT100031	KOT100031002	Not underweight/obese	normal	Low	5 or more fo	formal educa	agriculture	Non-pregnant	Muslim	30	Married or l	rich	1	1260.64	39.24	17.36	253.5	12.45	Q3	3.48	8.97	10.98	28.26	below_RDA	16.5	Moderate ris	17.14	0	0	Grade 1-10	Spouse	Agriculture	Part time	1	8	Grade 1-10	Agriculture	0	1	1	2	Protected sp	no			Pit latrine	2	2
KOT1000390	KOT100039	KOT100039002	Not underweight/obese	normal	Moderate	5 or more fo	No formal ed	agriculture	Lactating	Muslim	30	Married or l	rich	1	1427.07	44.05	26.45	274.07	12.35	Q3	2.05	10.3	7.32	36.73	below_RDA	24.5	Low risk	20.33	0	0	Never attend	Spouse	Agriculture	Full time	1	15	Never attend	Agriculture	0	1	5	2	Water from s	no			Pit latrine	6	6
KOT1000580	KOT100058	KOT100058002	Not underweight/obese	normal	Low	5 or more fo	No formal ed	agriculture	Lactating	Muslim	35	Married or l	rich	1	895.69	29.78	12.59	176.78	13.3	Q4	0	13.3	0	29.78	below_RDA	20.5	Moderate ris	11.31	0	0	Never attend	Spouse	Agriculture	Full time	1	16	Never attend	Agriculture	1	4	3	2	Protected sp	no			Pit latrine	8	8
KOT1006070	KOT100607	KOT100607002	Not underweight/obese	normal	Low	5 or more fo	No formal ed	agriculture	Lactating	Muslim	30	Married or l	rich	1	1083.18	30.25	48.33	138.73	11.17	Q3	4.46	6.71	12.08	18.17	below_RDA	22.5	Moderate ris	11.67	0	0	Never attend	Spouse	Agriculture	Full time	1	10	Never attend	Agriculture	1	1	1	2	Water from s	no			Pit latrine	3	3
KUA0014010	KUA001401	KUA001401002	Not underweight/obese	normal	Low	less than 5	formal educa	agriculture	Non-pregnant	Muslim	35	Married or l	rich	1	842.73	24.19	19.54	149.87	11.48	Q4	1.74	9.74	3.66	20.53	below_RDA	21.5	Moderate ris	13.71	0	0	Grade 1-10	Spouse	Agriculture	Full time	1	20	Grade 1-10	Agriculture	0	1	5	2	Protected we	no			No facility/	8	8
KUA0016010	KUA001601	KUA001601002	Not underweight/obese	normal	High	less than 5	formal educa	agriculture	Lactating	Muslim	20	Married or l	rich	0	2285.14	76.08	52.86	394.08	13.32	Q4	3.75	9.57	21.42	54.66	above_RDA	25	Low risk	24	3.78	4.97	Grade 1-10	Spouse	Agriculture	Full time	1	3	Grade 1-10	Agriculture	1	0	0	0	Protected we	no			Bucket toile	1	1
KUA0018010	KUA001801	KUA001801002	Not underweight/obese	underweight	Moderate	less than 5	No formal ed	agriculture	Lactating	Muslim	30	Married or l	rich	1	1328.03	48.54	48.4	173.31	14.62	Q4	6.85	7.77	22.74	25.8	above_RDA	29.5	Low risk	15.24	6.34	13.05	Never attend	Spouse	Agriculture	Full time	1	14	Grade 1-10	Agriculture	1	2	2	0	Protected we	no			Bucket toile	6	5
KUA0026010	KUA002601	KUA002601002	Not underweight/obese	normal	Low	less than 5	No formal ed	agriculture	Lactating	Muslim	36	Married or l	middle	2	819.07	21.2	19.44	146.42	10.35	Q3	0	10.35	0	21.2	below_RDA	20.5	Moderate ris	14.1	0	0	Never attend	Spouse	Agriculture	Full time	1	15	Never attend	Agriculture	2	0	3	0	Unprotected	no			Bucket toile	6	5
KUA0028010	KUA002801	KUA002801002	Overweight/obese	over&obese	Moderate	less than 5	No formal ed	agriculture	Non-pregnant	Muslim	34	Married or l	middle	1	1487.01	51.13	58.83	196.18	13.75	Q4	5.14	8.61	19.11	32.02	above_RDA	26.5	Low risk	16.77	4.54	8.87	Never attend	Spouse	Agriculture	Full time	1	15	Never attend	Agriculture	0	1	4	0	Protected we	no			Bucket toile	6	6
KUA0030010	KUA003001	KUA003001002	Not underweight/obese	normal	Low	less than 5	formal educa	agriculture	Lactating	Muslim	25	Married or l	middle	0	1027.7	27.84	35.15	152.69	10.84	Q3	3.44	7.39	8.84	19	below_RDA	18.5	Moderate ris	9.25	4.01	14.41	Grade 1-10	Spouse	Agriculture	Full time	1	14	Never attend	Agriculture	1	1	3	0	Protected we	no			Bucket toile	6	5
KUA0032010	KUA003201	KUA003201002	Not underweight/obese	normal	High	less than 5	No formal ed	agriculture	Lactating	Muslim	36	Married or l	middle	2	2083.51	64.65	40.04	389.84	12.41	Q3	1.76	10.65	9.15	55.5	above_RDA	24.5	Low risk	22.55	0	0	Never attend	Spouse	Agriculture	Full time	1	25	Grade 1-10	Agriculture	0	1	2	1	Protected we	no			No facility/	7	7
KUA0033010	KUA003301	KUA003301002	Not underweight/obese	underweight	High	less than 5	No formal ed	agriculture	Non-pregnant	Muslim	26	Married or l	middle	1	1805.03	52.47	33.99	342.82	11.63	Q2	2.43	9.19	10.98	41.49	above_RDA	20.5	Moderate ris	20.08	0	0	Never attend	Spouse	Agriculture	Full time	1	11	Grade 1-10	Agriculture	0	1	4	0	Protected we	no			No facility/	5	5
KUA0038010	KUA003801	KUA003801002	Not underweight/obese	normal	Moderate	less than 5	No formal ed	agriculture	Non-pregnant	Muslim	36	Married or l	middle	2	1916.23	56.79	36.11	361.97	11.86	Q3	2.67	9.18	12.81	43.98	above_RDA	20.5	Moderate ris	20.65	0	0	Never attend	Spouse	Agriculture	Full time	1	5	Never attend	Agriculture	0	1	0	0	Protected we	no			No facility/	10	6
KUB0619010	KUB061901	KUB061901002	Not underweight/obese	normal	Low	less than 5	formal educa	agriculture	Lactating	Muslim	37	Married or l	poor	2	1239.19	39.02	12.21	261.53	12.59	Q4	3.54	9.05	10.98	28.04	below_RDA	16.5	Moderate ris	18.31	0	0	Grade 1-10	Spouse	Agriculture	Full time	1	5	Grade 1-10	Agriculture	5	1	0	2	Piped into d	no			No facility/	3	3
KUB0626010	KUB062601	KUB062601002	Not underweight/obese	normal	Low	less than 5	No formal ed	agriculture	Non-pregnant	Muslim	41	Married or l	rich	2	790.79	23.45	16.42	152.17	11.86	Q3	0	11.86	0	23.45	below_RDA	27.75	Low risk	15.47	0	0	Never attend	Spouse	Agriculture	Full time	1	20	Never attend	Agriculture	0	1	2	4	Piped into d	no			Hanging toil	7	7
KUB0645010	KUB064501	KUB064501002	Not underweight/obese	normal	Low	less than 5	No formal ed	agriculture	Lactating	Muslim	25	Married or l	poor	0	988.34	26.65	28.39	160.27	10.79	Q2	1.96	8.83	4.83	21.82	below_RDA	21	Moderate ris	10.46	0	0	Never attend	Spouse	Agriculture	Full time	1	14	Never attend	Agriculture	0	1	2	3	Piped into d	no			No facility/	8	7
KUB0652010	KUB065201	KUB065201002	Not underweight/obese	underweight	Moderate	less than 5	No formal ed	agriculture	Lactating	Muslim	36	Married or l	poor	2	1305.56	41.58	26.13	233.13	12.74	Q4	3.93	8.81	12.81	28.77	below_RDA	19	Moderate ris	14.54	0	0	Never attend	Spouse	Agriculture	Full time	1	23	Never attend	Agriculture	1	1	2	4	Piped into d	no			No facility/	10	9
KUB0655010	KUB065501	KUB065501002	Not underweight/obese	underweight	Moderate	less than 5	No formal ed	agriculture	Lactating	Muslim	34	Married or l	middle	1	1118.22	36.8	24.1	208.09	13.16	Q4	0.86	12.3	2.42	34.38	below_RDA	24	Low risk	19.78	0	0	Never attend	Spouse	Agriculture	Full time	1	14	Never attend	Agriculture	1	0	1	3	Piped into d	no			No facility/	5	5
KUB0662010	KUB066201	KUB066201002	Not underweight/obese	normal	Low	less than 5	formal educa	agriculture	Lactating	Muslim	30	Married or l	poor	1	808.41	22.88	17.57	152.53	11.32	Q3	0	11.32	0	22.88	below_RDA	20.75	Moderate ris	12.51	0	0	Grade 1-10	Spouse	Agriculture	Full time	1	12	Grade 1-10	Agriculture	1	0	0	2	Piped into d	no			No facility/	1	1
KUB0666010	KUB066601	KUB066601002	Not underweight/obese	normal	Low	less than 5	No formal ed	agriculture	Lactating	Muslim	35	Married or l	poor	1	1194.74	33.27	29.43	218.04	11.14	Q2	0.81	10.33	2.42	30.85	below_RDA	21.75	Moderate ris	17.58	0	0	Never attend	Spouse	Agriculture	Full time	1	15	Never attend	Agriculture	1	0	2	4	Piped into d	no			Bucket toile	6	6
KUB0667010	KUB066701	KUB066701002	Not underweight/obese	normal	Low	less than 5	formal educa	agriculture	Lactating	Muslim	31	Married or l	poor	1	1140.5	33.59	21.89	216.24	11.78	Q3	3.41	8.37	9.74	23.85	below_RDA	20	Moderate ris	12.42	0	0	Grade 1-10	Spouse	Agriculture	Full time	1	5	Grade 1-10	Agriculture	1	1	0	2	Piped into d	no			No facility/	2	2
KUB0670010	KUB067001	KUB067001002	Not underweight/obese	underweight	Low	less than 5	No formal ed	agriculture	Lactating	Muslim	38	Married or l	rich	2	1029.62	23.15	41.26	155.03	8.99	Q2	1.65	7.34	4.25	18.9	below_RDA	17.5	Moderate ris	11.88	0	0	Never attend	Spouse	Agriculture	Full time	1	20	Never attend	Agriculture	1	1	4	5	Piped into d	no			No facility/	9	9
KUB0672010	KUB067201	KUB067201002	Not underweight/obese	underweight	Moderate	less than 5	No formal ed	agriculture	Non-pregnant	Muslim	34	Married or l	rich	1	1142.51	40.26	10.89	244.24	14.1	Q4	0.64	13.45	1.83	38.43	below_RDA	27	Low risk	25.46	0	0	Never attend	Spouse	Agriculture	Full time	1	17	Never attend	Agriculture	0	1	3	4	Piped into d	no			No facility/	8	7
KUC1027010	KUC102701	KUC102701002	Not underweight/obese	normal	Moderate	less than 5	No formal ed	agriculture	Lactating	Muslim	33	Married or l	middle	1	879.46	40.46	35.77	101.48	18.4	Q4	13.18	5.22	28.98	11.48	below_RDA	20.5	Moderate ris	7.46	11.77	29.1	Never attend	Spouse	Agriculture	Seasonal	1	20	Grade 1-10	Agriculture	1	1	3	3	Protected we	yes	Add Bleach o		No facility/	5	5
KUC1038010	KUC103801	KUC103801002	Not underweight/obese	normal	Low	less than 5	No formal ed	agriculture	Lactating	Muslim	30	Married or l	middle	1	1020.25	35.39	19.83	191.3	13.87	Q4	0	13.87	0	35.39	below_RDA	22.75	Moderate ris	16.76	0	0	Never attend	Spouse	Agriculture	Seasonal	1	15	Grade 1-10	Agriculture	0	1	4	2	Protected we	yes	Add Bleach o		No facility/	5	5
KUC1042010	KUC104201	KUC104201002	Not underweight/obese	normal	High	less than 5	No formal ed	agriculture	Non-pregnant	Muslim	27	Married or l	middle	1	2007.64	87.91	33.77	372.98	17.52	Q4	2.55	14.96	12.81	75.1	above_RDA	32.75	Low risk	37.66	0	0	Never attend	Spouse	Agriculture	Seasonal	1	15	Grade 1-10	Agriculture	0	0	3	2	Protected we	yes	Add Bleach o		Pit latrine	4	4
KUC1043010	KUC104301	KUC104301002	Not underweight/obese	normal	High	5 or more fo	No formal ed	Non-agricult	Lactating	Muslim	31	Married or l	poor	1	1719.15	72.33	29.38	318.34	16.83	Q4	2.98	13.85	12.81	59.52	above_RDA	32.75	Low risk	60.87	0	0	Never attend	Spouse	Small scale	Part time	1	13	Never attend	Agriculture	1	1	2	2	Protected we	yes	Add Bleach o		Pit latrine	6	5
KUC1071010	KUC107101	KUC107101002	Not underweight/obese	normal	Low	less than 5	No formal ed	agriculture	Lactating	Muslim	27	Married or l	poor	1	567.57	17.63	5.93	119.63	12.42	Q3	0	12.42	0	17.63	below_RDA	24	Low risk	10.09	0	0	Never attend	Spouse	Agriculture	Full time	1	20	Never attend	Agriculture	10	8	4	3	Piped into c	yes	Add Bleach o		Bucket toile	10	8
KUC1139010	KUC113901	KUC113901002	Not underweight/obese	normal	Moderate	5 or more fo	formal educa	agriculture	Lactating	Muslim	27	Married or l	middle	1	1247.49	37.36	12.18	265.03	11.98	Q2	2.35	9.63	7.32	30.04	below_RDA	16.5	Moderate ris	18.15	0	0	Grade 1-10	Spouse	Agriculture	Full time	1	12	Grade 1-10	Agriculture	1	1	3	2	Piped into c	yes	Boil		Bucket toile	5	5
KUC1143010	KUC114301	KUC114301002	Not underweight/obese	normal	Low	less than 5	formal educa	agriculture	Lactating	Muslim	25	Married or l	poor	0	1226.68	32.64	23.43	243.96	10.64	Q2	0.79	9.86	2.42	30.22	below_RDA	24	Low risk	22.84	0	0	Grade 1-10	Spouse	Agriculture	Full time	1	6	Grade 1-10	Agriculture	1	0	1	2	Piped into c	yes	Boil		No facility/	2	2
KUE0433020	KUE043302	KUE043302002	Not underweight/obese	normal	Low	5 or more fo	formal educa	agriculture	Non-pregnant	Muslim	29	Married or l	poor	1	1223.43	37.45	16.16	249.96	12.24	Q3	2.99	9.25	9.15	28.3	below_RDA	18.5	Moderate ris	17.27	0	0	Grade 1-10	Spouse	Agriculture	Seasonal	1	9	Grade 1-10	Agriculture	0	1	2	2	Protected we	yes	Add Bleach o		Pit latrine	3	3
KUE0453010	KUE045301	KUE045301002	Not underweight/obese	normal	Low	5 or more fo	formal educa	agriculture	Lactating	Muslim	30	Married or l	middle	1	1157.45	33.27	8.75	255.33	11.5	Q2	1.9	9.6	5.49	27.78	below_RDA	18.5	Moderate ris	19	0	0	Grade 1-10	Spouse	Agriculture	Seasonal	1	13	Grade 1-10	Agriculture	1	1	3	2	Protected we	yes	Add Bleach o		No facility/	5	5
KUE1426010	KUE142601	KUE142601002	Not underweight/obese	underweight	Low	less than 5	formal educa	agriculture	Lactating	Muslim	25	Married or l	middle	0	1435.5	36.16	20.5	302.6	10.08	Q1	0	10.08	0	36.16	below_RDA	22.5	Moderate ris	68.29	0	0	Grade 1-10	Spouse	Agriculture	Seasonal	1	6	Grade 1-10	Agriculture	1	2	0	2	Protected we	yes	Add Bleach o		No facility/	3	3
KUL0264010	KUL026401	KUL026401002	Not underweight/obese	normal	Low	less than 5	formal educa	agriculture	Lactating	Muslim	25	Married or l	middle	0	768.11	20.45	23.2	132.1	10.65	Q2	1.26	9.39	2.42	18.04	below_RDA	21.5	Moderate ris	13.06	0	0	Grade 1-10	Spouse	Agriculture	Full time	1	3	Never attend	Agriculture	0	1	0	2	Piped into d	no			No facility/	1	1
KUL0299010	KUL029901	KUL029901002	Not underweight/obese	normal	Low	less than 5	No formal ed	agriculture	Lactating	Muslim	35	Married or l	poor	1	858.39	23.19	23.56	151.72	10.81	Q4	1.13	9.68	2.42	20.78	below_RDA	21.5	Moderate ris	13.61	0	0	Never attend	Spouse	Agriculture	Full time	1	8	Never attend	Agriculture	1	1	1	2	Piped into d	no			No facility/	3	3
KUL0309010	KUL030901	KUL030901002	Not underweight/obese	normal	High	less than 5	No formal ed	agriculture	Non-pregnant	Muslim	35	Married or l	poor	1	1912.58	74.19	43.64	331.31	15.52	Q4	1.91	13.6	9.15	65.03	above_RDA	31.25	Low risk	28.62	0	0	Never attend	Spouse	Agriculture	Full time	1	15	Never attend	Agriculture	0	1	2	3	Piped into d	no			No facility/	9	5
KUL0314010	KUL031401	KUL031401002	Not underweight/obese	normal	Low	less than 5	No formal ed	agriculture	Lactating	Muslim	24	Married or l	poor	0	506.64	13.56	5.12	108.28	10.71	Q2	0	10.71	0	13.56	below_RDA	18.5	Moderate ris	6.81	0	0	Never attend	Spouse	Agriculture	Full time	1	15	Never attend	No income ge	1	0	3	2	Piped into d	no			No facility/	5	5
KUL0330010	KUL033001	KUL033001002	Not underweight/obese	normal	High	less than 5	No formal ed	agriculture	Lactating	Muslim	33	Married or l	poor	1	1843.25	55.19	34.39	349.75	11.98	Q3	2.78	9.2	12.81	42.38	above_RDA	20.5	Moderate ris	20.83	0	0	Never attend	Spouse	Agriculture	Full time	1	17	Never attend	Agriculture	1	2	0	2	Piped into d	no			No facility/	4	4
KUL0351010	KUL035101	KUL035101002	Not underweight/obese	underweight	Moderate	less than 5	No formal ed	agriculture	Lactating	Muslim	40	Married or l	poor	2	1655.19	44.4	21.58	340.43	10.73	Q1	1.77	8.96	7.32	37.08	below_RDA	16.5	Moderate ris	18.61	0	0	Never attend	Spouse	Agriculture	Full time	1	20	Never attend	Agriculture	1	0	3	3	Piped into d	no			No facility/	7	4
KUL1020010	KUL102001	KUL102001002	Not underweight/obese	underweight	Low	less than 5	No formal ed	agriculture	Lactating	Muslim	37	Married or l	rich	2	961.01	24.04	20.53	187.2	10.01	Q2	0	10.01	0	24.04	below_RDA	20.5	Moderate ris	16.51	0	0	Never attend	Spouse	Agriculture	Full time	1	7	Never attend	Agriculture	1	0	1	2	Piped into d	no			No facility/	3	3
Kul0384010	Kul038401	Kul038401002	Not underweight/obese	normal	Moderate	less than 5	No formal ed	agriculture	Lactating	Muslim		Married or l	rich	2	1786.58	57.1	39.96	316.15	12.78	Q3	2.31	10.47	10.32	46.78	above_RDA	20.5	Moderate ris	16.14	0	0	Never attend	Spouse	Agriculture	Full time	1	9	Never attend	Agriculture	1	1	1	2	Piped into d	no			No facility/	0	3
LEJ0317010	LEJ031701	LEJ031701002	Not underweight/obese	normal	Moderate	less than 5	No formal ed	agriculture	Non-pregnant	Muslim	40	Married or l	middle	2	1957.22	59.37	27.03	391.65	12.13	Q3	2.62	9.52	12.81	46.56	above_RDA	20.5	Moderate ris	22.78	0	0	Never attend	Spouse	Agriculture	Full time	1	25	Never attend	Agriculture	0	1	3	2	Protected we	no			No facility/	9	5
LEJ0360010	LEJ036001	LEJ036001002	Not underweight/obese	normal	Low	less than 5	No formal ed	agriculture	Lactating	Muslim	25	Married or l	middle	0	1112.42	38.03	33.37	178.98	13.67	Q4	6.34	7.33	17.64	20.39	below_RDA	18.5	Moderate ris	13.34	0	0	Never attend	Spouse	Agriculture	Full time	1	4	Never attend	Agriculture	1	1	0	0	Protected we	no			Bucket toile	3	2
LEJ0365010	LEJ036501	LEJ036501002	Not underweight/obese	normal	Low	less than 5	formal educa	agriculture	Lactating	Muslim	30	Married or l	middle	1	1111.44	25.12	22.57	219.39	9.04	Q1	0	9.04	0	25.12	below_RDA	16.5	Moderate ris	15.73	0	0	Grade 1-10	Spouse	Agriculture	Full time	1	6	Never attend	Agriculture	1	1	1	0	Protected we	no			No facility/	3	3
LEJ0366010	LEJ036601	LEJ036601002	Not underweight/obese	normal	Low	less than 5	No formal ed	agriculture	Lactating	Muslim	30	Married or l	middle	1	1277.38	38.81	34.27	222.35	12.15	Q3	0	12.15	0	38.81	below_RDA	24.75	Low risk	18.34	0	0	Never attend	Spouse	Agriculture	Full time	1	7	Never attend	Agriculture	1	0	1	0	Protected we	no			No facility/	3	2
LEJ0415010	LEJ041501	LEJ041501002	Not underweight/obese	normal	Low	less than 5	No formal ed	agriculture	Lactating	Muslim	30	Married or l	middle	1	1184.49	35.24	25.05	213.78	11.9	Q3	3.09	8.81	9.15	26.09	below_RDA	18.75	Moderate ris	12.46	0	0	Never attend	Spouse	Agriculture	Full time	1	4	Grade 1-10	Agriculture	1	1	0	0	Protected we	no			No facility/	2	2
LEJ0417010	LEJ041701	LEJ041701002	Not underweight/obese	normal	Low	less than 5	formal educa	agriculture	Lactating	Muslim	25	Married or l	middle	0	737.56	18.5	20.37	132.31	10.03	Q2	0	10.03	0	18.5	below_RDA	18.75	Moderate ris	12.24	0	0	Grade 1-10	Spouse	Agriculture	Full time	1	6	Grade 1-10	Agriculture	1	0	1	0	Protected we	no			No facility/	2	2
LEJ0420010	LEJ042001	LEJ042001002	Not underweight/obese	normal	Low	less than 5	No formal ed	agriculture	Non-pregnant	Muslim	30	Married or l	middle	1	1098.32	29.42	36.27	175.14	10.72	Q2	1.76	8.96	4.83	24.59	below_RDA	15.5	Moderate ris	12.58	0	0	Never attend	Spouse	Agriculture	Full time	1	10	Never attend	Agriculture	0	1	2	0	Protected we	no			No facility/	3	3
LEJ0423010	LEJ042301	LEJ042301002	Not underweight/obese	normal	Low	less than 5	formal educa	agriculture	Lactating	Muslim	20	Married or l	middle	0	1314.21	36.03	21.26	268.89	10.97	Q2	0	10.97	0	36.03	below_RDA	23.5	Low risk	23.82	0	0	Grade 1-10	Spouse	Agriculture	Full time	1	2	Grade 1-10	Agriculture	1	0	0	0	Protected we	no			No facility/	1	1
LUB0661010	LUB066101	LUB066101002	Not underweight/obese	normal	Moderate	less than 5	No formal ed	agriculture	Lactating	Muslim	32	Married or l	rich	1	1429.38	43.72	19.21	289	12.24	Q3	2.05	10.19	7.32	36.4	below_RDA	24.75	Low risk	17.68	0	0	Never attend	Spouse	Agriculture	Seasonal	1	16	Never attend	Agriculture	1	0	6	4	Protected we	yes	Do not know		No facility/	7	7
LUB0694010	LUB069401	LUB069401002	Not underweight/obese	underweight	Low	less than 5	formal educa	agriculture	Lactating	Muslim	37	Married or l	rich	2	1018.91	28.31	32.81	166.43	11.11	Q3	2.85	8.27	7.25	21.06	below_RDA	20.5	Moderate ris	13.91	0	0	Grade 1-10	Spouse	Agriculture	Seasonal	1	18	Never attend	Agriculture	1	0	3	4	Protected we	yes	Add Bleach o		No facility/	7	6
LUB0695010	LUB069501	LUB069501001	Not underweight/obese	normal	Low	less than 5	No formal ed	agriculture	Non-pregnant	Muslim	49	Div,Wid,Sep	rich	2	1120.86	26	17.72	232.4	9.28	Q2	0	9.28	0	26	below_RDA	16.5	Moderate ris	17.15	0	0	Never attend	Spouse	Agriculture	Full time	4	37	Never attend	Other	0	0	0	3	Protected we	yes	Add Bleach o		No facility/	8	8
MAY0383010	MAY038301	MAY038301002	Not underweight/obese	normal	Moderate	less than 5	No formal ed	agriculture	Non-pregnant	Muslim	37	Married or l	poor	2	1204.88	50.37	25.73	203.56	16.72	Q4	5.83	10.89	17.56	32.8	above_RDA	24.75	Low risk	12.8	12.07	23.97	Never attend	Spouse	Agriculture	Full time	1	17	Never attend	Agriculture	0	1	2	3	Piped into d	no			No facility/	6	6
MAY0398010	MAY039801	MAY039801002	Not underweight/obese	normal	Low	less than 5	No formal ed	agriculture	Lactating	Muslim	35	Married or l	middle	1	945.32	29.5	17.86	182.3	12.48	Q4	2.32	10.16	5.49	24.01	below_RDA	22.5	Moderate ris	15.5	0	0	Never attend	Spouse	Agriculture	Full time	1	13	Never attend	Agriculture	0	1	1	2	Piped into d	no			No facility/	7	6
MAY0400010	MAY040001	MAY040001002	Not underweight/obese	normal	Moderate	less than 5	No formal ed	agriculture	Lactating	Muslim	42	Married or l	poor	2	1577.56	50.72	38	273.55	12.86	Q4	1.39	11.47	5.49	45.23	above_RDA	32	Low risk	25.36	0	0	Never attend	Spouse	Agriculture	Full time	1	23	Never attend	Agriculture	0	1	1	3	Piped into d	no			No facility/	9	9
MAY0402010	MAY040201	MAY040201002	Not underweight/obese	normal	Low	less than 5	No formal ed	agriculture	Lactating	Muslim	32	Married or l	rich	1	1518.94	47.54	42.13	251.86	12.52	Q3	0.26	12.26	0.99	46.56	above_RDA	25	Low risk	22.4	0.99	2.08	Never attend	Spouse	Agriculture	Full time	1	111	Never attend	Agriculture	1	1	0	2	Piped into d	no			Hanging toil	4	4
MAY0411010	MAY041101	MAY041101002	Not underweight/obese	underweight	Moderate	less than 5	No formal ed	agriculture	Non-pregnant	Muslim	37	Married or l	poor	2	1223.19	48.92	27.95	209.24	16	Q4	4.19	11.81	12.81	36.1	above_RDA	31.75	Low risk	17.09	0	0	Never attend	Spouse	Agriculture	Full time	1	20	Never attend	Agriculture	0	4	0	3	Piped into d	no			No facility/	4	4
MAY0412010	MAY041201	MAY041201002	Not underweight/obese	normal	Low	less than 5	No formal ed	agriculture	Non-pregnant	Muslim	37	Married or l	middle	2	961.68	25.8	14.72	197.83	10.73	Q2	0	10.73	0	25.8	below_RDA	16.5	Moderate ris	16.58	0	0	Never attend	Spouse	Agriculture	Full time	1	16	Never attend	Agriculture	0	1	2	3	Piped into d	no			Hanging toil	6	6
MAY0415010	MAY041501	MAY041501002	Not underweight/obese	underweight	High	less than 5	No formal ed	agriculture	Lactating	Muslim	37	Married or l	poor	2	1737.98	63.92	21.92	331.29	14.71	Q4	2.95	11.76	12.81	51.11	above_RDA	30	Low risk	22.32	0	0	Never attend	Spouse	Agriculture	Full time	1	20	Never attend	Agriculture	1	0	2	3	Piped into d	no			No facility/	6	6
MEA0343010	MEA034301	MEA034301002	Not underweight/obese	normal	Moderate	less than 5	No formal ed	agriculture	Lactating	Muslim	38	Married or l	middle	2	1361.08	42.12	26.04	260.03	12.38	Q4	0	12.38	0	42.12	below_RDA	20.5	Moderate ris	20.09	0	0	Never attend	Spouse	Agriculture	Full time	1	9	Never attend	Agriculture	1	0	2	2	Unprotected	no			No facility/	3	3
MEA0355010	MEA035501	MEA035501002	Not underweight/obese	normal	Low	less than 5	No formal ed	agriculture	Non-pregnant	Muslim	38	Married or l	middle	2	1222.69	38.79	16.86	244.31	12.69	Q3	2.99	9.7	9.15	29.64	below_RDA	24.75	Low risk	14.79	0	0	Never attend	Spouse	Agriculture	Full time	1	9	Never attend	Agriculture	0	1	1	2	Unprotected	no			No facility/	2	2
MEA0362010	MEA036201	MEA036201002	Not underweight/obese	underweight	Low	less than 5	No formal ed	agriculture	Lactating	Muslim	38	Married or l	middle	2	917.27	30.57	17.21	172.19	13.33	Q4	3.99	9.34	9.15	21.41	below_RDA	22.75	Moderate ris	12.24	0	0	Never attend	Spouse	Agriculture	Full time	1	11	Never attend	Agriculture	0	2	1	3	Unprotected	no			No facility/	5	4
MEA0363010	MEA036301	MEA036301002	Not underweight/obese	normal	Moderate	less than 5	No formal ed	agriculture	Lactating	Muslim	43	Married or l	middle	2	1681.33	51.4	48.04	278.76	12.23	Q3	4.62	7.61	19.4	32	above_RDA	22.5	Moderate ris	17	0	0	Never attend	Spouse	Agriculture	Full time	1	15	Never attend	No income ge	1	2	3	2	Unprotected	no			No facility/	9	9
MEA0364010	MEA036401	MEA036401002	Not underweight/obese	normal	Low	less than 5	No formal ed	agriculture	Non-pregnant	Muslim	38	Married or l	middle	2	985.57	33.2	17.63	180.92	13.47	Q4	2.23	11.25	5.49	27.71	below_RDA	25.75	Low risk	13.23	0	0	Never attend	Spouse	Agriculture	Full time	1	11	Never attend	Agriculture	0	1	2	2	Unprotected	no			No facility/	3	3
MEA0375010	MEA037501	MEA037501002	Not underweight/obese	normal	High	less than 5	No formal ed	agriculture	Lactating	Muslim	38	Married or l	middle	2	1689.41	62.86	32.69	298.49	14.88	Q4	3.09	11.8	13.04	49.82	above_RDA	25	Low risk	20.98	0.23	0.37	Never attend	Spouse	Agriculture	Full time	1	15	Never attend	Agriculture	0	1	0	2	Protected sp	no			No facility/	5	5
MEA0377010	MEA037701	MEA037701002	Not underweight/obese	underweight	Low	less than 5	No formal ed	agriculture	Lactating	Muslim	38	Married or l	rich	2	1122.46	26.84	24.92	212.55	9.56	Q1	0	9.56	0	26.84	below_RDA	16.75	Moderate ris	14.15	0	0	Never attend	Spouse	Agriculture	Full time	1	12	Never attend	Agriculture	1	1	4	2	Unprotected	no			No facility/	6	6
MEA0406010	MEA040601	MEA040601002	Not underweight/obese	normal	Moderate	less than 5	No formal ed	agriculture	Lactating	Muslim	38	Married or l	middle	2	1484.39	55.38	32.35	265.03	14.92	Q4	0	14.92	0	55.38	above_RDA	29.75	Low risk	24.07	0	0	Never attend	Spouse	Agriculture	Full time	1	8	Never attend	Agriculture	1	0	1	2	Borehole	no			No facility/	4	2
MEA0407010	MEA040701	MEA040701002	Not underweight/obese	normal	Moderate	less than 5	No formal ed	agriculture	Non-pregnant	Muslim	38	Married or l	rich	2	1704.69	57.55	27.05	326.22	13.5	Q4	0.57	12.93	2.44	55.11	above_RDA	25.75	Low risk	24.58	2.44	4.23	Never attend	Spouse	Agriculture	Full time	1	7	Never attend	Agriculture	0	1	0	2	Unprotected	no			No facility/	2	1
MEA0414010	MEA041401	MEA041401002	Not underweight/obese	underweight	Moderate	less than 5	No formal ed	agriculture	Lactating	Muslim	43	Married or l	rich	2	1234.69	43.68	16.22	241.87	14.15	Q4	2.96	11.19	9.15	34.53	below_RDA	26.5	Low risk	13.88	0	0	Never attend	Spouse	Agriculture	Full time	1	18	Never attend	Agriculture	1	1	4	5	Unprotected	no			No facility/	6	6
MEC0716010	MEC071601	MEC071601002	Not underweight/obese	underweight	Moderate	less than 5	No formal ed	agriculture	Lactating	Muslim	23	Married or l	middle	0	1186.67	43.79	20.11	224.29	14.76	Q4	3.08	11.68	9.15	34.64	below_RDA	22.5	Moderate ris	16.45	0	0	Never attend	Spouse	Agriculture	Seasonal	1	5	Never attend	Agriculture	1	1	0	2	Piped into d	yes	Boil		Pit latrine	2	2
MEC0723010	MEC072301	MEC072301002	Not underweight/obese	normal	Low	less than 5	No formal ed	agriculture	Lactating	Muslim	41	Married or l	rich	2	1347.92	42.57	20.38	266.62	12.63	Q3	2.17	10.46	7.32	35.25	below_RDA	22.5	Moderate ris	16.45	0	0	Never attend	Spouse	Agriculture	Seasonal	1	16	Never attend	Agriculture	1	1	2	2	Piped into d	no			Pit latrine	10	10
MEC0724010	MEC072401	MEC072401002	Not underweight/obese	normal	Low	less than 5	formal educa	agriculture	Lactating	Muslim	32	Married or l	poor	1	873.42	26.74	16.97	166.74	12.25	Q3	0	12.25	0	26.74	below_RDA	22.75	Moderate ris	13.76	0	0	Grade 1-10	Spouse	Agriculture	Seasonal	1	18	Grade 1-10	Agriculture	1	1	3	2	Piped into d	yes	Boil		Pit latrine	7	7
MEC0728010	MEC072801	MEC072801002	Not underweight/obese	normal	Low	less than 5	No formal ed	agriculture	Non-pregnant	Muslim	36	Married or l	rich	2	996.95	33.12	16.85	193.12	13.29	Q4	3.67	9.62	9.15	23.97	below_RDA	20.5	Moderate ris	14.99	0	0	Never attend	Spouse	Agriculture	Seasonal	1	40	Never attend	Agriculture	0	1	4	5	Piped into d	yes	Boil		Pit latrine	13	8
MEC0733010	MEC073301	MEC073301002	Not underweight/obese	normal	Low	less than 5	formal educa	agriculture	Lactating	Muslim	28	Married or l	rich	1	1011.93	29.96	18.2	198.07	11.84	Q3	1.45	10.4	3.66	26.3	below_RDA	21.5	Moderate ris	15.84	0	0	Grade 1-10	Spouse	Agriculture	Seasonal	1	10	Grade 1-10	Agriculture	1	2	0	2	Piped into d	yes			Pit latrine	5	5
MEC0736010	MEC073601	MEC073601002	Not underweight/obese	normal	Low	less than 5	No formal ed	agriculture	Lactating	Muslim	32	Married or l	rich	1	1276.3	38.96	16.78	260.98	12.21	Q2	2.87	9.34	9.15	29.81	below_RDA	18.5	Moderate ris	18.11	0	0	Never attend	Spouse	Agriculture	Seasonal	1	10	Never attend	Agriculture	6	3	3	2	Piped into d	yes	Boil		Pit latrine	6	6
MEC0812010	MEC081201	MEC081201002	Not underweight/obese	underweight	Low	less than 5	No formal ed	agriculture	Non-pregnant	Muslim	31	Married or l	rich	1	1375.77	36.63	17.99	285.51	10.65	Q1	1.6	9.05	5.49	31.14	below_RDA	20.5	Moderate ris	17.02	0	0	Never attend	Spouse	Agriculture	Seasonal	1	12	Never attend	Agriculture	1	2	3	2	Piped into c	yes	Boil		Pit latrine	1	5
MEC0990010	MEC099001	MEC099001002	Not underweight/obese	normal	Low	less than 5	formal educa	agriculture	Lactating	Muslim	28	Married or l	rich	1	1474.03	48.42	29.5	273.41	13.14	Q3	3.48	9.66	12.81	35.61	above_RDA	22.5	Moderate ris	19.73	0	0	Grade 1-10	Spouse	Agriculture	Seasonal	1	7	Grade 1-10	Agriculture	2	2	1	2	Piped into c	yes	Boil		Pit latrine	4	4
MEC0995010	MEC099501	MEC099501002	Not underweight/obese	normal	Low	less than 5	No formal ed	agriculture	Lactating	Muslim	30	Married or l	rich	1	1411.27	35.49	20.09	292.38	10.06	Q1	1.04	9.02	3.66	31.83	below_RDA	19.5	Moderate ris	18.48	0	0	Never attend	Spouse	Agriculture	Seasonal	1	10	Never attend	Agriculture	1	1	2	2	Piped into c	yes	Boil		Pit latrine	4	4
MEC0996010	MEC099601	MEC099601002	Not underweight/obese	normal	Low	less than 5	formal educa	agriculture	Lactating	Muslim	35	Married or l	rich	1	1374.13	38.59	10.82	301.16	11.23	Q1	1.07	10.17	3.66	34.93	below_RDA	21.5	Moderate ris	20.01	0	0	Grade 1-10	Spouse	Agriculture	Seasonal	1	13	Grade 1-10	Agriculture	1	2	2	2	Piped into d	yes	Boil		Pit latrine	5	5
MEC0997010	MEC099701	MEC099701002	Not underweight/obese	normal	Low	less than 5	formal educa	agriculture	Non-pregnant	Muslim	31	Married or l	rich	1	1266.3	39.74	18.39	252.57	12.55	Q3	4.05	8.51	12.81	26.93	below_RDA	18.5	Moderate ris	16.35	0	0	Grade 1-10	Spouse	Agriculture	Seasonal	1	5	Grade 1-10	Agriculture	1	1	0	2	Piped into d	yes	Boil		Pit latrine	2	1
MED0161010	MED016101	MED016101002	Not underweight/obese	normal	Low	5 or more fo	No formal ed	agriculture	Non-pregnant	Muslim	30	Married or l	middle	1	1471.78	45.22	20.94	293.58	12.29	Q3	3.48	8.81	12.81	32.4	below_RDA	22	Moderate ris	15.77	0	0	Never attend	Spouse	Agriculture	Part time	1	19	Never attend	Agriculture	0	1	2	2	Water from s	no			No facility/	4	4
MED0164010	MED016401	MED016401002	Not underweight/obese	normal	Low	less than 5	formal educa	agriculture	Non-pregnant	Muslim	20	Married or l	rich	0	1036.44	23.58	22.21	201.33	9.1	Q1	0	9.1	0	23.58	below_RDA	16.5	Moderate ris	15	0	0	Grade 1-10	Spouse	Agriculture	Part time	1	12	Grade 1-10	Agriculture	0	1	1	2	Water from s	no			No facility/	3	3
MED0165010	MED016501	MED016501002	Not underweight/obese	normal	Low	5 or more fo	formal educa	agriculture	Lactating	Muslim	25	Married or l	poor	0	669.11	17.38	9.43	142.76	10.39	Q1	0	10.39	0	17.38	below_RDA	16.5	Moderate ris	14.49	0	0	Grade 1-10	Spouse	Agriculture	Part time	1	3	Grade 1-10	Agriculture	1	0	0	2	Piped into c	no			No facility/	1	1
MED0169010	MED016901	MED016901002	Overweight/obese	over&obese	Low	5 or more fo	No formal ed	agriculture	Lactating	Muslim	30	Married or l	middle	1	1069.17	28.7	24.32	193.06	10.74	Q2	0.09	10.65	0.23	28.47	below_RDA	21	Moderate ris	17.51	0.23	0.81	Never attend	Spouse	Agriculture	Part time	1	15	Never attend	Agriculture	1	0	1	3	Unprotected	no			No facility/	3	5
MED0184010	MED018401	MED018401002	Not underweight/obese	normal	Moderate	less than 5	No formal ed	agriculture	Lactating	Muslim	25	Married or l	middle	0	1617.43	55.04	37.14	280.13	13.61	Q4	0.96	12.65	3.89	51.15	above_RDA	21.75	Moderate ris	21.66	0.23	0.42	Never attend	Spouse	Agriculture	Part time	1	10	Never attend	Agriculture	1	0	1	2	Protected sp	no			No facility/	3	5
MED0185010	MED018501	MED018501002	Not underweight/obese	underweight	Moderate	less than 5	formal educa	agriculture	Non-pregnant	Muslim	23	Married or l	rich	0	1615.2	46.68	31.19	304.37	11.56	Q2	2.27	9.29	9.15	37.53	above_RDA	20.5	Moderate ris	16.62	0	0	Grade 1-10	Spouse	Agriculture	Part time	1	6	Grade 1-10	Agriculture	0	1	0	2	Piped into d	no			No facility/	1	1
MED0192010	MED019201	MED019201002	Not underweight/obese	normal	Moderate	5 or more fo	No formal ed	agriculture	Non-pregnant	Muslim	30	Married or l	middle	1	1467.45	39.39	20.5	301.97	10.74	Q2	1.5	9.24	5.49	33.9	below_RDA	20.5	Moderate ris	19.22	0	0	Never attend	Spouse	Agriculture	Part time	1	14	Never attend	Agriculture	0	1	2	2	Water from s	no			Hanging toil	3	3
MED0217010	MED021701	MED021701002	Not underweight/obese	normal	Low	5 or more fo	No formal ed	agriculture	Lactating	Muslim	30	Married or l	middle	1	1367.43	30.45	19.41	288.13	8.91	Q1	0	8.91	0	30.45	below_RDA	16.5	Moderate ris	18.73	0	0	Never attend	Spouse	Agriculture	Part time	1	16	Never attend	Agriculture	0	1	1	2	Piped outsid	no			No facility/	5	4
MED0220010	MED022001	MED022001002	Not underweight/obese	normal	Low	less than 5	No formal ed	agriculture	Non-pregnant	Muslim	35	Married or l	middle	1	1216.48	37.52	22.75	233.62	12.34	Q3	1.2	11.13	3.66	33.85	below_RDA	23.5	Low risk	18.45	0	0	Never attend	Spouse	Agriculture	Part time	1	10	Never attend	Agriculture	0	1	1	2	Water from s	no			No facility/	3	3
MED0234010	MED023401	MED023401002	Not underweight/obese	normal	Moderate	less than 5	No formal ed	agriculture	Lactating	Muslim	30	Married or l	rich	1	1159.74	40.83	15.31	225.88	14.08	Q4	3.16	10.93	9.15	31.68	below_RDA	24.5	Low risk	11.53	0	0	Never attend	Spouse	Agriculture	Part time	1	7	Never attend	Agriculture	0	1	1	2	Water from s	no			No facility/	3	3
MED0244010	MED024401	MED024401002	Not underweight/obese	normal	Low	5 or more fo	No formal ed	agriculture	Non-pregnant	Muslim	40	Married or l	middle	2	1424.36	40.6	35.55	245.26	11.4	Q2	2.6	8.8	9.25	31.35	below_RDA	25	Low risk	18.02	0.76	1.86	Never attend	Spouse	Agriculture	Part time	1	18	Never attend	Agriculture	1	0	1	2	Piped into c	no			No facility/	6	6
MED0245010	MED024501	MED024501005	Not underweight/obese	normal	Low	5 or more fo	formal educa	agriculture	Lactating	Muslim	25	Married or l	poor	0	1047.9	37.09	18.71	197.15	14.16	Q4	3.49	10.66	9.15	27.94	below_RDA	24.75	Low risk	14.92	0	0	Grade 1-10	Spouse	Agriculture	Part time	1	5	Grade 1-10	Agriculture	1	0	1	2	Water from s	no			Hanging toil	2	2
MED0247010	MED024701	MED024701002	Not underweight/obese	normal	Low	less than 5	formal educa	agriculture	Lactating	Muslim	25	Married or l	middle	0	1027.35	31.62	18.85	199.03	12.31	Q3	2.14	10.17	5.49	26.13	below_RDA	22.5	Moderate ris	16.14	0	0	Grade 1-10	Spouse	Agriculture	Part time	1	2	Grade 1-10	Agriculture	1	0	0	2	Water from s	no			Hanging toil	1	1
MED0265010	MED026501	MED026501002	Not underweight/obese	normal	Moderate	5 or more fo	formal educa	agriculture	Non-pregnant	Muslim	25	Married or l	rich	0	1586.07	52.63	12.76	336.74	13.27	Q3	2.77	10.5	10.98	41.65	above_RDA	22.5	Moderate ris	20.82	0	0	Grade 1-10	Spouse	Agriculture	Part time	1	10	Grade 1-10	Agriculture	2	0	1	2	Piped into c	no			Hanging toil	3	3
MED0267010	MED026701	MED026701002	Not underweight/obese	normal	Moderate	5 or more fo	No formal ed	agriculture	Lactating	Muslim	25	Married or l	middle	0	1570.17	42.9	21.08	323.84	10.93	Q2	1.86	9.06	7.32	35.58	below_RDA	20.5	Moderate ris	20.05	0	0	Never attend	Spouse	Agriculture	Part time	1	4	Never attend	Agriculture	1	0	0	2	Piped into c	no			No facility/	2	1
MED0898110	MED089811	MED089811002	Not underweight/obese	normal	Low	less than 5	formal educa	Non-agricult	Non-pregnant	Muslim	30	Married or l	rich	1	1511.62	35.79	37.16	272.44	9.47	Q1	0.2	9.27	0.76	35.04	below_RDA	22.75	Moderate ris	20.86	0.76	2.11	Grade 1-10	Spouse	Small scale	Seasonal	1	5	Grade 1-10	Small scale	0	1	0	2	Piped into c	no			No facility/	1	1
MET0003010	MET000301	MET000301002	Not underweight/obese	normal	High	5 or more fo	formal educa	agriculture	Lactating	Muslim	35	Married or l	poor	1	2197.35	64.7	35.03	429.72	11.78	Q2	2.33	9.45	12.81	51.89	above_RDA	20.5	Moderate ris	24.13	0	0	Grade 1-10	Spouse	Agriculture	Full time	1	10	Grade 1-10	Agriculture	1	1	2	3	Water from s	no			Pit latrine	4	4
MET0009010	MET000901	MET000901002	Not underweight/obese	normal	Moderate	5 or more fo	formal educa	agriculture	Non-pregnant	Muslim	30	Married or l	poor	1	1656.12	46.73	20.7	352.59	11.29	Q1	0	11.29	0	46.73	above_RDA	24	Low risk	32.23	0	0	Grade 1-10	Spouse	Agriculture	Full time	1	16	Grade 1-10	Agriculture	0	1	4	3	Water from s	no			Pit latrine	8	8
MET0010010	MET001001	MET001001002	Not underweight/obese	normal	Moderate	less than 5	No formal ed	agriculture	Non-pregnant	Muslim	30	Married or l	poor	1	1423.49	46.13	26.33	268.72	12.96	Q4	3.6	9.36	12.81	33.32	above_RDA	22.75	Moderate ris	19.95	0	0	Never attend	Spouse	Agriculture	Full time	1	15	Never attend	Agriculture	0	1	4	2	Water from s	no			Pit latrine	5	5
MET0018010	MET001801	MET001801002	Not underweight/obese	normal	Moderate	less than 5	No formal ed	agriculture	Non-pregnant	Muslim	40	Married or l	poor	2	1166.21	41.65	20.53	220.44	14.29	Q4	3.14	11.15	9.15	32.5	below_RDA	22.5	Moderate ris	16.71	0	0	Never attend	Spouse	Agriculture	Full time	1	15	Never attend	Agriculture	0	1	2	3	Water from s	no			Pit latrine	5	4
MET0019010	MET001901	MET001901002	Not underweight/obese	normal	Low	less than 5	formal educa	agriculture	Non-pregnant	Muslim	25	Married or l	poor	0	1165.47	39.33	20.24	223.35	13.5	Q4	3.14	10.36	9.15	30.18	below_RDA	22.5	Moderate ris	16.71	0	0	College dipl	Spouse	Agriculture	Full time	1	7	Grade 1-10	Agriculture	0	1	0	2	Water from s	no			Pit latrine	1	1
MET0020010	MET002001	MET002001002	Not underweight/obese	underweight	Moderate	less than 5	formal educa	agriculture	Lactating	Muslim	40	Married or l	middle	2	932.44	39.12	13.49	183.77	16.78	Q4	0	16.78	0	39.12	below_RDA	22.75	Moderate ris	20.13	0	0	Grade 1-10	Spouse	Agriculture	Full time	1	30	Grade 1-10	Agriculture	1	1	2	3	Water from s	no			Pit latrine	6	6
MET0021020	MET002102	MET002102002	Not underweight/obese	normal	Low	less than 5	No formal ed	agriculture	Non-pregnant	Muslim	25	Married or l	poor	0	947.02	26.85	12.42	199.95	11.34	Q2	0	11.34	0	26.85	below_RDA	20.5	Moderate ris	18.34	0	0	Never attend	Spouse	Agriculture	Full time	1	10	Never attend	Agriculture	0	1	2	2	Water from s	no			Pit latrine	3	3
MET0022010	MET002201	MET002201002	Not underweight/obese	underweight	Low	less than 5	No formal ed	agriculture	Lactating	Muslim	35	Married or l	poor	1	1168.54	33.17	21.45	221.42	11.35	Q3	1.51	9.84	4.42	28.75	below_RDA	20.75	Moderate ris	15.57	0.76	2.28	Never attend	Spouse	Agriculture	Full time	1	10	Never attend	Agriculture	0	1	2	2	Water from s	no			Pit latrine	3	3
MET0029010	MET002901	MET002901002	Not underweight/obese	normal	Low	5 or more fo	formal educa	agriculture	Lactating	Muslim	25	Married or l	poor	0	1014.65	32.02	9.74	216.9	12.62	Q3	1.44	11.18	3.66	28.36	below_RDA	21.5	Moderate ris	18.04	0	0	Grade 1-10	Spouse	Agriculture	Full time	1	10	College dipl	Clerical	1	1	0	2	Water from s	no			Pit latrine	2	2
MET0036010	MET003601	MET003601002	Not underweight/obese	normal	Moderate	less than 5	No formal ed	agriculture	Lactating	Muslim	25	Married or l	poor	0	1855.29	40.27	32.51	369.71	8.68	Q1	0	8.68	0	40.27	below_RDA	13.5	High risk	19.35	0	0	Never attend	Spouse	Agriculture	Full time	1	7	Never attend	Agriculture	1	1	0	2	Water from s	no			Pit latrine	2	2
MET0038010	MET003801	MET003801002	Not underweight/obese	normal	Moderate	less than 5	No formal ed	agriculture	Lactating	Muslim		Married or l	poor	2	1323.64	40.01	22.36	254.89	12.09	Q3	1.11	10.99	3.66	36.35	below_RDA	21.75	Moderate ris	17.22	0	0	Never attend	Spouse	Agriculture	Full time	1	30	Never attend	Agriculture	1	2	4	4	Water from s	no			Pit latrine	3	10
MET0040010	MET004001	MET004001002	Not underweight/obese	normal	Low	less than 5	No formal ed	agriculture	Lactating	Muslim	25	Married or l	poor	0	741.86	17.5	10.05	158.11	9.44	Q1	0	9.44	0	17.5	below_RDA	14.5	High risk	13.36	0	0	Never attend	Spouse	Agriculture	Full time	1	20	Never attend	Agriculture	1	2	1	2	Water from s	no			Pit latrine	7	5
MET0043010	MET004301	MET004301002	Not underweight/obese	normal	Low	5 or more fo	formal educa	agriculture	Lactating	Muslim	25	Married or l	poor	0	1030.68	29.09	13.55	220.48	11.29	Q1	0	11.29	0	29.09	below_RDA	23.75	Low risk	22.47	0	0	Grade 1-10	Spouse	Agriculture	Full time	1	3	Grade 1-10	Agriculture	1	0	0	2	Water from s	no			Pit latrine	1	1
MET0045020	MET004502	MET004502002	Not underweight/obese	underweight	Low	less than 5	No formal ed	agriculture	Lactating	Muslim	35	Married or l	poor	1	651.97	19.89	5.8	144.25	12.2	Q2	0	12.2	0	19.89	below_RDA	21.5	Moderate ris	14.74	0	0	Never attend	Respondent i	Agriculture	Full time	1	11	Never attend	Agriculture	1	0	2	1	Water from s	no			Pit latrine	3	3
MET0062010	MET006201	MET006201002	Not underweight/obese	normal	Moderate	less than 5	No formal ed	agriculture	Non-pregnant	Muslim	30	Married or l	poor	1	1447.45	43.05	34.68	258.4	11.9	Q3	0.88	11.02	3.17	39.88	below_RDA	21.5	Moderate ris	20.15	0.76	1.76	Never attend	Spouse	Agriculture	Full time	1	15	Never attend	Agriculture	0	1	3	2	Water from s	no			Pit latrine	6	5
MET0064010	MET006401	MET006401002	Not underweight/obese	normal	Low	less than 5	formal educa	Non-agricult	Lactating	Muslim	25	Married or l	poor	0	634.12	21.06	4.77	135.39	13.29	Q3	0	13.29	0	21.06	below_RDA	21	Moderate ris	10.27	0	0	Grade 1-10	Spouse	Clerical	Full time	1	12	Grade 1-10	Clerical	1	2	1	2	Water from s	no			Pit latrine	4	4
MET0071010	MET007101	MET007101002	Not underweight/obese	normal	Low	less than 5	No formal ed	agriculture	Lactating	Muslim	30	Married or l	middle	1	1329.98	32.35	34.06	243.32	9.73	Q1	0	9.73	0	32.35	below_RDA	19.25	Moderate ris	18.04	0	0	Never attend	Spouse	Agriculture	Full time	1	10	Never attend	Agriculture	1	2	3	2	Water from s	no			Pit latrine	6	6
MET0073010	MET007301	MET007301002	Not underweight/obese	normal	Moderate	less than 5	formal educa	Non-agricult	Lactating	Muslim	25	Married or l	poor	0	1455.92	46.93	34.1	256.79	12.89	Q4	3.02	9.88	10.98	35.95	above_RDA	20.5	Moderate ris	17.68	0	0	Grade 1-10	Spouse	Small scale	Seasonal	1	8	Never attend	Agriculture	0	1	1	2	Water from s	no			Pit latrine	2	2
MET0076010	MET007601	MET007601002	Not underweight/obese	normal	High	less than 5	No formal ed	Non-agricult	Lactating	Muslim	30	Married or l	poor	1	1932.11	57.83	28.22	383.22	11.97	Q2	2.27	9.7	10.98	46.85	above_RDA	20.5	Moderate ris	21.93	0	0	Never attend	Spouse	Small scale	Full time	1	15	Grade 1-10	Agriculture	0	1	3	2	Water from s	no			Pit latrine	4	4
MET0077010	MET007701	MET007701002	Not underweight/obese	normal	Moderate	less than 5	No formal ed	agriculture	Lactating	Muslim	35	Married or l	poor	1	1631.89	51.68	21.11	337.74	12.67	Q3	1.79	10.87	7.32	44.36	above_RDA	24	Low risk	29.43	0	0	Never attend	Spouse	Agriculture	Full time	1	10	Never attend	Agriculture	1	1	0	2	Water from s	no			Pit latrine	2	2
MET0090010	MET009001	MET009001002	Not underweight/obese	underweight	Low	less than 5	formal educa	agriculture	Lactating	Muslim		Married or l	poor	1	1027.03	27.66	29.28	174.42	10.77	Q2	1.24	9.54	3.17	24.49	below_RDA	23	Low risk	15.06	0.76	2.73	Grade 1-10	Respondent i	Agriculture	Full time	1	3	Grade 1-10	Agriculture	0	1	0	2	Water from s	no			Pit latrine	1	1
MET0092010	MET009201	MET009201002	Not underweight/obese	normal	Low	less than 5	formal educa	agriculture	Lactating	Muslim	30	Married or l	poor	1	1062.82	37.91	24.55	183.81	14.27	Q4	5.39	8.88	14.32	23.59	below_RDA	22	Moderate ris	13.96	1.51	3.99	Grade 1-10	Spouse	Agriculture	Full time	1	8	Never attend	Agriculture	0	1	1	2	Water from s	no			Pit latrine	2	2
MET0096010	MET009601	MET009601002	Not underweight/obese	underweight	Moderate	less than 5	No formal ed	agriculture	Lactating	Muslim	35	Married or l	poor	1	1415.62	49.26	19.06	281.95	13.92	Q4	3.62	10.3	12.81	36.44	above_RDA	21	Moderate ris	20.89	0	0	Never attend	Spouse	Agriculture	Full time	1	10	Never attend	Agriculture	1	1	1	2	Water from s	no			Pit latrine	3	3
MET0098010	MET009801	MET009801002	Not underweight/obese	normal	Moderate	less than 5	formal educa	agriculture	Lactating	Muslim	25	Married or l	poor	0	1064.66	40.48	16.37	197.4	15.21	Q4	4.81	10.4	12.81	27.67	below_RDA	21.5	Moderate ris	9.11	0	0	Grade 1-10	Spouse	Agriculture	Full time	1	2	Grade 1-10	Agriculture	1	0	0	2	Water from s	no			Pit latrine	1	1
MET0099010	MET009901	MET009901002	Not underweight/obese	normal	Moderate	less than 5	No formal ed	agriculture	Non-pregnant	Muslim	25	Married or l	poor	0	1630.88	52.14	32.51	302.77	12.79	Q3	3.14	9.65	12.81	39.33	above_RDA	22.5	Moderate ris	19.9	0	0	Never attend	Spouse	Agriculture	Full time	1	8	Never attend	Agriculture	0	1	2	2	Water from s	no			Pit latrine	6	6
MET0105010	MET010501	MET010501002	Not underweight/obese	normal	Moderate	less than 5	No formal ed	agriculture	Lactating	Muslim	30	Married or l	poor	1	1417.52	47.43	28.64	260.83	13.38	Q3	3.62	9.77	12.81	34.62	above_RDA	23	Low risk	18.85	0	0	Never attend	Spouse	Agriculture	Full time	1	5	Never attend	Agriculture	0	1	0	2	Water from s	no			Pit latrine	1	1
MET0109010	MET010901	MET010901002	Not underweight/obese	normal	Moderate	less than 5	formal educa	agriculture	Lactating	Muslim	25	Married or l	poor	0	1179.21	40.4	16.06	235.26	13.7	Q4	4.35	9.36	12.81	27.59	below_RDA	20.5	Moderate ris	18.12	0	0	Grade 1-10	Spouse	Agriculture	Full time	1	5	Grade 1-10	Agriculture	1	1	0	2	Water from s	no			Pit latrine	2	2
MET0112010	MET011201	MET011201002	Not underweight/obese	normal	Low	less than 5	No formal ed	agriculture	Lactating	Muslim	30	Married or l	poor	1	879.08	31.84	13.42	164.83	14.49	Q4	4.16	10.32	9.15	22.69	below_RDA	16.5	Moderate ris	7.36	0	0	Never attend	Spouse	Agriculture	Full time	1	15	Never attend	Agriculture	0	1	3	2	Water from s	no			Pit latrine	5	5
MET0118010	MET011801	MET011801002	Not underweight/obese	normal	Moderate	less than 5	No formal ed	agriculture	Lactating	Muslim	25	Married or l	poor	0	1591.01	45.31	20.67	332.68	11.39	Q2	1.38	10.01	5.49	39.82	below_RDA	20	Moderate ris	27.06	0	0	Never attend	Spouse	Agriculture	Full time	1	4	Grade 1-10	Agriculture	1	1	0	2	Water from s	no			Pit latrine	2	2
MET0129010	MET012901	MET012901002	Not underweight/obese	normal	Low	less than 5	No formal ed	agriculture	Lactating	Muslim	30	Married or l	poor	1	1383.2	36.81	27.09	269.23	10.65	Q1	0	10.65	0	36.81	below_RDA	20.75	Moderate ris	20.05	0	0	Never attend	Spouse	Agriculture	Full time	1	18	Never attend	Agriculture	0	1	4	2	Water from s	no			Pit latrine	6	5
MET0497020	MET049702	MET049702002	Overweight/obese	over&obese	Low	5 or more fo	formal educa	agriculture	Lactating	Muslim	25	Married or l	rich	0	812.58	20.88	5.98	188.6	10.28	Q1	0	10.28	0	20.88	below_RDA	22.5	Moderate ris	21.42	0	0	Grade 1-10	Respondent i	Agriculture	Part time	1	10	Grade 1-10	Agriculture	1	1	0	0	Water from s	no			Pit latrine	3	3
MET1181010	MET118101	MET118101002	Not underweight/obese	normal	Low	5 or more fo	formal educa	agriculture	Lactating	Muslim	38	Married or l	poor	2	928.03	26.97	9.44	201.55	11.62	Q2	0	11.62	0	26.97	below_RDA	24	Low risk	17.98	0	0	Grade 1-10	Spouse	Agriculture	Seasonal	1	15	Grade 1-10	Agriculture	0	1	1	1	Water from s	yes	Boil		Pit latrine	4	4
MOY0468010	MOY046801	MOY046801002	Not underweight/obese	normal	Low	less than 5	formal educa	Non-agricult	Lactating	Muslim	26	Married or l	middle	1	838.51	28.76	17.9	158.6	13.72	Q4	2.78	10.94	5.83	22.93	below_RDA	24	Low risk	13.62	0	0	Not finished	Spouse	Other	Seasonal	1	10	Never attend	Agriculture	1	1	2	2	Protected sp	yes	Boil		No facility/	4	4
MOY0482010	MOY048201	MOY048201002	Not underweight/obese	normal	Low	5 or more fo	No formal ed	agriculture	Lactating	Muslim	34	Married or l	rich	1	923.59	45.32	11.41	175.44	19.63	Q4	2.38	17.25	5.49	39.83	below_RDA	26.5	Low risk	16.75	0	0	Never attend	Spouse	Agriculture	Seasonal	1	14	Never attend	Agriculture	1	1	4	2	Protected we	yes	Add Bleach o		No facility/	7	6
MOY0489010	MOY048901	MOY048901002	Not underweight/obese	normal	Low	less than 5	No formal ed	agriculture	Lactating	Muslim	30	Married or l	rich	1	1605.9	37.73	29.19	309.58	9.4	Q1	0	9.4	0	37.73	below_RDA	17.75	Moderate ris	19.91	0	0	Never attend	Spouse	Agriculture	Full time	1	14	Never attend	Agriculture	1	1	3	2	Protected we	yes	Add Bleach o		Pit latrine	6	6
MOY0499010	MOY049901	MOY049901002	Overweight/obese	over&obese	Low	less than 5	No formal ed	Non-agricult	Lactating	Muslim	33	Married or l	rich	1	771.23	38.27	30.71	94.79	19.85	Q4	6.64	13.2	12.81	25.45	below_RDA	28.75	Low risk	9.48	0	0	Never attend	Spouse	Other	Full time	1	18	Grade 1-10	Agriculture	1	1	3	3	Protected we	yes	Add Bleach o		Pit latrine	7	7
MOY0502010	MOY050201	MOY050201002	Overweight/obese	over&obese	Low	less than 5	No formal ed	Non-agricult	Lactating	Muslim	27	Married or l	rich	1	879.91	35.63	20.09	146.97	16.19	Q4	5.82	10.37	12.81	22.81	below_RDA	22.75	Moderate ris	8.03	0	0	Never attend	Spouse	Other	Full time	1	11	Grade 1-10	Agriculture	1	2	3	2	Protected we	yes	Add Bleach o		Pit latrine	7	6
MOY0505010	MOY050501	MOY050501002	Not underweight/obese	underweight	Moderate	less than 5	No formal ed	agriculture	Non-pregnant	Muslim	37	Married or l	rich	2	1290.37	49.94	14.79	265.93	15.48	Q4	2.84	12.65	9.15	40.79	above_RDA	22.5	Moderate ris	28.62	0	0	Never attend	Spouse	Agriculture	Seasonal	1	15	Never attend	Agriculture	0	1	4	3	Protected we	yes	Add Bleach o		No facility/	6	6
MOY0542010	MOY054201	MOY054201002	Not underweight/obese	normal	Low	less than 5	No formal ed	agriculture	Non-pregnant	Muslim	36	Married or l	rich	2	869.78	34.55	20.01	145.68	15.89	Q4	5.89	10	12.81	21.74	below_RDA	23.75	Low risk	8.69	0	0	Never attend	Spouse	Agriculture	Seasonal	1	17	Not finished	Agriculture	0	1	3	3	Protected sp	yes	Add Bleach o		No facility/	5	5
MOY0549010	MOY054901	MOY054901002	Not underweight/obese	normal	Low	less than 5	No formal ed	agriculture	Lactating	Muslim	33	Married or l	rich	1	1050.62	36.15	19.12	201.18	13.76	Q4	3.48	10.28	9.15	27	below_RDA	26.5	Low risk	17.61	0	0	Never attend	Spouse	Agriculture	Part time	1	15	Never attend	Agriculture	1	0	5	4	Protected we	yes	Add Bleach o		Pit latrine	7	7
MOY0550010	MOY055001	MOY055001002	Not underweight/obese	normal	Moderate	less than 5	formal educa	Non-agricult	Lactating	Muslim	20	Married or l	rich	0	789.4	39.9	5.82	153.53	20.22	Q4	6.49	13.73	12.81	27.09	below_RDA	24.5	Low risk	10.67	0	0	Grade 1-10	Spouse	Small scale	Seasonal	1	6	Grade 1-10	Agriculture	0	1	0	2	Protected sp	yes	Add Bleach o		No facility/	2	1
MUC0404020	MUC040402	MUC040402002	Not underweight/obese	normal	Moderate	less than 5	formal educa	agriculture	Lactating	Muslim	34	Married or l	middle	1	1689.82	53.42	21.29	353.27	12.65	Q3	1.3	11.35	5.49	47.93	above_RDA	24	Low risk	32.61	0	0	Not finished	Spouse	Agriculture	Full time	1	6	Grade 1-10	Agriculture	1	1	1	2	Piped outsid	yes	Add Bleach o		No facility/	3	3
MUC0406010	MUC040601	MUC040601002	Not underweight/obese	normal	Moderate	5 or more fo	formal educa	agriculture	Lactating	Muslim	39	Married or l	rich	2	1093.37	34.25	14.05	223.81	12.53	Q3	3.35	9.18	9.15	25.1	below_RDA	18.5	Moderate ris	17.07	0	0	Not finished	Spouse	Agriculture	Full time	1	17	Not finished	Agriculture	0	1	6	2	Piped outsid	yes	Add Bleach o		No facility/	7	7
MUC0407010	MUC040701	MUC040701002	Not underweight/obese	underweight	High	less than 5	formal educa	agriculture	Lactating	Muslim	44	Married or l	rich	2	1639.4	52.33	21.32	340.58	12.77	Q3	1.79	10.98	7.32	45.01	above_RDA	26	Low risk	31.62	0	0	Not finished	Spouse	Agriculture	Full time	1	27	Not finished	Agriculture	1	1	3	4	Piped outsid	yes	Add Bleach o		No facility/	7	7
MUC0411010	MUC041101	MUC041101002	Not underweight/obese	normal	Low	less than 5	formal educa	agriculture	Lactating	Muslim	44	Married or l	rich	2	1086.1	32.89	24.57	199.03	12.11	Q3	0	12.11	0	32.89	below_RDA	25	Low risk	18.78	0	0	Not finished	Spouse	Agriculture	Full time	1	18	Not finished	Agriculture	1	1	3	3	Piped outsid	yes	Boil		No facility/	6	6
MUC0416010	MUC041601	MUC041601002	Not underweight/obese	normal	Low	less than 5	formal educa	agriculture	Lactating	Muslim	30	Married or l	rich	1	1264.53	26.92	42.24	203.48	8.52	Q1	0	8.52	0	26.92	below_RDA	15.75	Moderate ris	15.57	0	0	Not finished	Spouse	Agriculture	Full time	1	6	Not finished	Agriculture	0	1	1	2	Piped outsid	yes	Add Bleach o		No facility/	2	2
MUC0417010	MUC041701	MUC041701002	Not underweight/obese	normal	Moderate	5 or more fo	formal educa	agriculture	Lactating	Muslim	38	Married or l	rich	2	1708.59	55.25	21.52	355.61	12.93	Q3	1.71	11.22	7.32	47.93	above_RDA	24	Low risk	32.62	0	0	Not finished	Spouse	Agriculture	Full time	1	17	Not finished	Agriculture	0	1	4	2	Piped outsid	yes	Add Bleach o		No facility/	6	6
MUD0853010	MUD085301	MUD085301002	Not underweight/obese	normal	Low	less than 5	No formal ed	agriculture	Lactating	Muslim	31	Married or l	middle	1	990.17	45.23	13.32	194.96	18.27	Q4	1.48	16.79	3.66	41.57	below_RDA	20.5	Moderate ris	23.44	0	0	Never attend	Spouse	Agriculture	Seasonal	1	16	Never attend	Agriculture	2	1	5	2	Protected we	yes	Add Bleach o		No facility/	8	8
NOA1360010	NOA136001	NOA136001002	Not underweight/obese	normal	Low	less than 5	formal educa	agriculture	Lactating	Muslim	25	Married or l	middle	0	904.82	23.82	21.65	164.47	10.53	Q2	0	10.53	0	23.82	below_RDA	23	Low risk	14.07	0	0	Grade 1-10	Spouse	Agriculture	Full time	1	11	Grade 1-10	Agriculture	1	1	3	2	Piped into c	yes	Boil		No facility/	6	5
NOA1376010	NOA137601	NOA137601002	Not underweight/obese	underweight	Low	less than 5	formal educa	agriculture	Lactating	Muslim	21	Married or l	poor	0	965.04	32.14	29.29	150.36	13.32	Q3	7.17	6.15	17.3	14.84	below_RDA	19	Moderate ris	10.03	8.78	27.31	Grade 1-10	Spouse	Agriculture	Full time	1	0	Grade 1-10	Agriculture	1	2	3	2	Piped into c	yes	Add Bleach o		Bucket toile	7	5
NOA1381010	NOA138101	NOA138101002	Not underweight/obese	underweight	Low	less than 5	formal educa	agriculture	Lactating	Muslim	30	Married or l	rich	1	818.39	21.27	21.35	145.82	10.4	Q2	0	10.4	0	21.27	below_RDA	23	Low risk	13.76	0	0	Grade 1-10	Spouse	Agriculture	Full time	1	20	Grade 1-10	Agriculture	1	2	3	4	Piped into c	yes	Boil		Bucket toile	9	8
NOA1382020	NOA138202	NOA138202002	Not underweight/obese	normal	Moderate	less than 5	No formal ed	agriculture	Lactating	Muslim	30	Married or l	middle	1	1555.65	45.58	36.32	275.64	11.72	Q3	1.88	9.84	7.32	38.26	below_RDA	25	Low risk	16.7	0	0	Never attend	Spouse	Agriculture	Full time	1	17	Never attend	Agriculture	1	2	3	3	Piped into c	yes	Boil		No facility/	7	6
NOA1386010	NOA138601	NOA138601002	Not underweight/obese	normal	Moderate	5 or more fo	formal educa	agriculture	Lactating	Muslim	20	Married or l	middle	0	1967.94	57.68	22.27	408.3	11.72	Q2	1.86	9.86	9.15	48.53	above_RDA	20.5	Moderate ris	24.29	0	0	Grade 1-10	Spouse	Agriculture	Full time	1	3	Grade 1-10	Agriculture	1	0	0	2	Piped into c	yes	Boil		Bucket toile	2	1
NOA1455010	NOA145501	NOA145501002	Not underweight/obese	normal	Moderate	less than 5	No formal ed	agriculture	Lactating	Muslim	27	Married or l	rich	1	1784.7	56.6	31.88	331.18	12.69	Q3	2.87	9.81	12.81	43.79	above_RDA	22.5	Moderate ris	15.23	0	0	Never attend	Spouse	Agriculture	Full time	1	10	Never attend	Agriculture	1	1	1	2	Piped into c	yes	Boil		Hanging toil	7	5
QUG0002010	QUG000201	QUG000201002	Not underweight/obese	normal	Moderate	5 or more fo	No formal ed	agriculture	Lactating	Muslim	30	Married or l	middle	1	1649.6	52.03	21.24	342.93	12.62	Q3	1.78	10.84	7.32	44.71	above_RDA	24	Low risk	30.87	0	0	Never attend	Spouse	Agriculture	Full time	1	12	Never attend	Agriculture	0	1	3	2	Protected sp	no			Pit latrine	4	4
QUG0014010	QUG001401	QUG001401002	Not underweight/obese	normal	Low	5 or more fo	No formal ed	agriculture	Lactating	Muslim	35	Married or l	middle	1	1442.95	36.24	26.79	277.16	10.05	Q1	0	10.05	0	36.24	below_RDA	20.5	Moderate ris	15.84	0	0	Never attend	Spouse	Agriculture	Full time	1	15	Never attend	Agriculture	0	2	4	3	Protected sp	no			Pit latrine	7	7
QUG0016010	QUG001601	QUG001601002	Not underweight/obese	normal	Moderate	5 or more fo	No formal ed	agriculture	Lactating	Muslim	35	Married or l	middle	1	1490.68	49.89	18.11	302.31	13.39	Q3	3.44	9.95	12.81	37.07	above_RDA	22.5	Moderate ris	19.36	0	0	Never attend	Spouse	Agriculture	Full time	1	10	Never attend	Agriculture	0	2	3	2	Protected sp	no			Pit latrine	5	5
QUG0017010	QUG001701	QUG001701002	Not underweight/obese	normal	Low	5 or more fo	formal educa	agriculture	Lactating	Muslim	25	Married or l	middle	0	1340.5	40.17	28.72	243.8	11.99	Q3	2.18	9.8	7.32	32.85	below_RDA	23	Low risk	16.45	0	0	Grade 1-10	Spouse	Agriculture	Full time	1	8	Never attend	Agriculture	0	1	1	2	Protected sp	no			Pit latrine	2	2
QUG0018010	QUG001801	QUG001801002	Not underweight/obese	normal	Low	5 or more fo	No formal ed	agriculture	Non-pregnant	Muslim	35	Married or l	middle	1	952.82	27.59	16.13	183.04	11.58	Q2	0	11.58	0	27.59	below_RDA	18.5	Moderate ris	9.33	0	0	Never attend	Spouse	Agriculture	Full time	1	15	Never attend	Agriculture	0	1	3	3	Protected sp	no			Pit latrine	5	5
QUG0034010	QUG003401	QUG003401002	Not underweight/obese	normal	Low	5 or more fo	No formal ed	agriculture	Lactating	Muslim	35	Married or l	middle	1	959.51	27.8	13.17	191.96	11.59	Q2	0	11.59	0	27.8	below_RDA	18.5	Moderate ris	10.41	0	0	Never attend	Spouse	Agriculture	Full time	1	15	Never attend	Agriculture	0	2	3	2	Protected sp	no			Pit latrine	5	5
QUG0041010	QUG004101	QUG004101002	Not underweight/obese	normal	Moderate	5 or more fo	No formal ed	agriculture	Lactating	Muslim	30	Married or l	middle	1	1522.82	46.61	30.73	274.47	12.24	Q3	2.4	9.84	9.15	37.46	above_RDA	20.75	Moderate ris	18.43	0	0	Never attend	Spouse	Agriculture	Full time	1	10	Never attend	Agriculture	0	1	2	2	Protected sp	no			Pit latrine	3	3
QUG0060010	QUG006001	QUG006001002	Not underweight/obese	normal	Moderate	5 or more fo	No formal ed	agriculture	Lactating	Muslim	35	Married or l	middle	1	1565.57	40.53	36.84	275.13	10.35	Q1	1.08	9.27	4.25	36.28	below_RDA	17.5	Moderate ris	13.69	0	0	Never attend	Spouse	Agriculture	Full time	1	10	Never attend	Agriculture	0	1	2	2	Protected sp	no			Pit latrine	3	3
QUG0093010	QUG009301	QUG009301002	Not underweight/obese	underweight	Moderate	5 or more fo	No formal ed	agriculture	Lactating	Muslim	35	Married or l	middle	1	1661.62	49.98	24.14	334.79	12.03	Q2	2.2	9.83	9.15	40.83	above_RDA	21	Moderate ris	24.54	0	0	Never attend	Spouse	Agriculture	Full time	1	14	Never attend	Agriculture	0	2	4	2	Protected sp	no			Pit latrine	6	6
QUG0129010	QUG012901	QUG012901002	Not underweight/obese	underweight	Low	less than 5	No formal ed	agriculture	Non-pregnant	Muslim	40	Married or l	middle	2	1000.91	31.62	13.95	196.83	12.64	Q3	1.46	11.17	3.66	27.96	below_RDA	17.5	Moderate ris	9.82	0	0	Never attend	Spouse	Agriculture	Full time	1	15	Never attend	Agriculture	0	1	4	2	Protected sp	no			Pit latrine	5	5
QUG0152010	QUG015201	QUG015201002	Not underweight/obese	underweight	Moderate	less than 5	No formal ed	agriculture	Non-pregnant	Muslim	35	Married or l	middle	1	1257.13	35.59	17.63	249.42	11.32	Q2	0	11.32	0	35.59	below_RDA	18.5	Moderate ris	11.33	0	0	Never attend	Spouse	Agriculture	Full time	1	10	Never attend	Agriculture	0	1	2	2	Protected sp	no			Pit latrine	3	3
QUG0410010	QUG041001	QUG041001002	Not underweight/obese	underweight	Moderate	less than 5	No formal ed	agriculture	Non-pregnant	Muslim	35	Married or l	middle	1	1754.81	52.44	52.94	279.8	11.95	Q3	4.02	7.93	17.64	34.79	above_RDA	23	Low risk	17.13	0	0	Never attend	Spouse	Agriculture	Full time	1	14	Never attend	Agriculture	1	2	3	2	Protected sp	no			Pit latrine	6	6
QUG0413010	QUG041301	QUG041301002	Not underweight/obese	normal	Low	5 or more fo	No formal ed	agriculture	Non-pregnant	Muslim	30	Married or l	middle	1	1504.06	38.55	31.34	280.22	10.25	Q1	0.49	9.77	1.83	36.72	below_RDA	17.75	Moderate ris	17.54	0	0	Never attend	Spouse	Agriculture	Full time	1	14	Never attend	Agriculture	0	1	4	2	Protected sp	no			Pit latrine	5	5
QUG0414010	QUG041401	QUG041401002	Not underweight/obese	normal	Moderate	5 or more fo	No formal ed	agriculture	Lactating	Muslim	30	Married or l	middle	1	1645.54	49.17	41.25	288.71	11.95	Q3	3.11	8.84	12.81	36.36	above_RDA	23	Low risk	17.74	0	0	Never attend	Spouse	Agriculture	Full time	1	10	Never attend	Agriculture	0	1	3	2	Protected sp	no			Pit latrine	4	4
QUG0467010	QUG046701	QUG046701002	Not underweight/obese	normal	Low	less than 5	No formal ed	agriculture	Lactating	Muslim	35	Married or l	middle	1	1182.94	39.58	16.27	236.54	13.38	Q3	4.33	9.05	12.81	26.77	below_RDA	18.5	Moderate ris	16.56	0	0	Never attend	Spouse	Agriculture	Full time	1	8	Never attend	Agriculture	0	1	3	2	Protected sp	no			Pit latrine	4	4
QUG0473010	QUG047301	QUG047301002	Not underweight/obese	normal	High	less than 5	No formal ed	agriculture	Lactating	Muslim	30	Married or l	middle	1	1761.28	72.41	24.53	341.16	16.44	Q4	2.91	13.54	12.81	59.6	above_RDA	22.5	Moderate ris	28.15	0	0	Never attend	Spouse	Agriculture	Full time	1	13	Never attend	Agriculture	1	1	3	2	Protected sp	no			Pit latrine	5	5
QUG0477010	QUG047701	QUG047701002	Not underweight/obese	normal	High	less than 5	No formal ed	agriculture	Lactating	Muslim	30	Married or l	middle	1	1911.32	71.9	27.33	375.17	15.05	Q4	1.92	13.13	9.15	62.75	above_RDA	24.5	Low risk	31.01	0	0	Never attend	Spouse	Agriculture	Full time	1	10	Never attend	Agriculture	0	1	4	2	Protected sp	no			Pit latrine	5	5
QUG0497010	QUG049701	QUG049701002	Not underweight/obese	normal	Moderate	5 or more fo	No formal ed	agriculture	Lactating	Muslim	30	Married or l	middle	1	1665.03	49.07	22.89	339.44	11.79	Q2	1.76	10.03	7.32	41.75	above_RDA	19	Moderate ris	24.67	0	0	Never attend	Spouse	Agriculture	Full time	1	10	Never attend	Agriculture	0	1	3	2	Protected sp	no			Pit latrine	4	4
QUG0504010	QUG050401	QUG050401002	Not underweight/obese	normal	High	less than 5	No formal ed	agriculture	Non-pregnant	Muslim	30	Married or l	middle	1	2503.53	96.3	36.72	484.63	15.39	Q4	1.46	13.92	9.15	87.15	above_RDA	20.5	Moderate ris	37.83	0	0	Never attend	Spouse	Agriculture	Full time	1	6	Never attend	Agriculture	0	1	0	2	Protected sp	no			Pit latrine	1	1
QUG0509010	QUG050901	QUG050901002	Not underweight/obese	normal	High	5 or more fo	No formal ed	agriculture	Lactating	Muslim	35	Married or l	middle	1	2127.83	69.54	58.16	358.53	13.07	Q4	2.41	10.66	12.81	56.73	above_RDA	31	Low risk	24.56	0	0	Never attend	Spouse	Agriculture	Full time	1	13	Never attend	Agriculture	1	1	3	2	Protected sp	no			Pit latrine	5	5
QUG0512010	QUG051201	QUG051201002	Not underweight/obese	underweight	Moderate	5 or more fo	No formal ed	agriculture	Non-pregnant	Muslim	35	Married or l	middle	1	1699.99	49.76	33.13	314.47	11.71	Q3	3.01	8.69	12.81	36.95	above_RDA	22.25	Moderate ris	17.19	0	0	Never attend	Spouse	Agriculture	Full time	1	10	Never attend	Agriculture	0	1	3	3	Protected sp	no			Pit latrine	6	6
QUG0525010	QUG052501	QUG052501002	Not underweight/obese	normal	High	5 or more fo	No formal ed	agriculture	Non-pregnant	Muslim	30	Married or l	middle	1	1597.3	57.91	23.61	311.61	14.5	Q4	3.21	11.29	12.81	45.1	above_RDA	20.5	Moderate ris	23.26	0	0	Never attend	Spouse	Agriculture	Full time	1	10	Never attend	Agriculture	0	1	2	2	Protected sp	no			Pit latrine	3	3
QUG0527010	QUG052701	QUG052701002	Not underweight/obese	normal	Moderate	less than 5	No formal ed	agriculture	Lactating	Muslim	30	Married or l	middle	1	1237.76	39.09	16.33	251.33	12.63	Q3	3.55	9.08	10.98	28.11	below_RDA	18.5	Moderate ris	17.05	0	0	Never attend	Spouse	Agriculture	Full time	1	10	Never attend	Agriculture	0	1	4	2	Protected sp	no			Pit latrine	5	5
QUG0533010	QUG053301	QUG053301002	Not underweight/obese	normal	Moderate	less than 5	No formal ed	agriculture	Lactating	Muslim	30	Married or l	middle	1	1639.74	55.39	28.06	311.87	13.51	Q4	3.13	10.39	12.81	42.58	above_RDA	28.5	Low risk	23.66	0	0	Never attend	Spouse	Agriculture	Full time	1	10	Never attend	Agriculture	0	1	3	2	Protected sp	no			Pit latrine	5	5
QUG0539010	QUG053901	QUG053901002	Not underweight/obese	normal	High	5 or more fo	No formal ed	agriculture	Lactating	Muslim	35	Married or l	middle	1	1800.99	69.22	26.5	348.3	15.37	Q4	2.85	12.53	12.81	56.41	above_RDA	20.5	Moderate ris	26.69	0	0	Never attend	Spouse	Agriculture	Full time	1	10	Never attend	Agriculture	0	2	3	2	Protected sp	no			Pit latrine	4	4
QUG0712010	QUG071201	QUG071201002	Not underweight/obese	normal	Low	5 or more fo	No formal ed	agriculture	Lactating	Muslim	30	Married or l	middle	1	1187.39	39.77	16.33	237.51	13.4	Q3	4.32	9.08	12.81	26.96	below_RDA	18.5	Moderate ris	16.8	0	0	Never attend	Spouse	Agriculture	Full time	1	10	Never attend	Agriculture	0	1	4	2	Protected sp	no			Pit latrine	5	5
QUG0741010	QUG074101	QUG074101002	Not underweight/obese	normal	Moderate	5 or more fo	No formal ed	agriculture	Non-pregnant	Muslim	35	Married or l	middle	1	1498	44.66	20.51	308.92	11.93	Q2	1.95	9.97	7.32	37.34	below_RDA	21	Moderate ris	25.65	0	0	Never attend	Spouse	Agriculture	Full time	1	12	Never attend	Agriculture	0	2	3	2	Protected sp	no			Pit latrine	4	4
QUG0783010	QUG078301	QUG078301002	Not underweight/obese	normal	Low	less than 5	No formal ed	agriculture	Lactating	Muslim	30	Married or l	middle	1	1329.49	43.09	19.82	261.62	12.96	Q3	2.75	10.21	9.15	33.94	below_RDA	20.5	Moderate ris	16.41	0	0	Never attend	Spouse	Agriculture	Full time	1	10	Never attend	Agriculture	0	2	2	2	Protected sp	no			Pit latrine	4	4
QUG0839010	QUG083901	QUG083901002	Not underweight/obese	normal	Low	5 or more fo	No formal ed	agriculture	Lactating	Muslim	30	Married or l	middle	1	1334.86	36.38	19.45	277.98	10.9	Q1	0	10.9	0	36.38	below_RDA	19	Moderate ris	24.97	0	0	Never attend	Spouse	Agriculture	Full time	1	10	Never attend	Agriculture	0	2	2	2	Protected sp	no			Pit latrine	4	4
QUG0848010	QUG084801	QUG084801002	Not underweight/obese	normal	Low	5 or more fo	No formal ed	agriculture	Lactating	Muslim	30	Married or l	middle	1	1182.08	37.96	27.34	200.97	12.84	Q4	4.34	8.51	12.81	25.15	below_RDA	20.75	Moderate ris	12.14	0	0	Never attend	Spouse	Agriculture	Full time	1	9	Never attend	Agriculture	0	1	2	2	Protected sp	no			Pit latrine	2	2
QUG0852010	QUG085201	QUG085201002	Not underweight/obese	underweight	Moderate	5 or more fo	No formal ed	agriculture	Lactating	Muslim	30	Married or l	middle	1	1476.17	50.72	20.59	292.55	13.74	Q4	3.47	10.27	12.81	37.91	above_RDA	20.5	Moderate ris	20.31	0	0	Never attend	Spouse	Agriculture	Full time	1	10	Never attend	Agriculture	0	1	2	2	Protected sp	no			Pit latrine	3	3
QUG0867010	QUG086701	QUG086701002	Not underweight/obese	normal	Moderate	less than 5	No formal ed	agriculture	Non-pregnant	Muslim	30	Married or l	middle	1	1560.67	51.74	29.9	288.24	13.26	Q4	3.28	9.98	12.81	38.93	above_RDA	27.25	Low risk	18.69	0	0	Never attend	Respondent i	Agriculture	Full time	1	7	Never attend	Agriculture	0	1	0	2	Protected sp	no			Pit latrine	1	1
QUG0874010	QUG087401	QUG087401002	Not underweight/obese	normal	Low	5 or more fo	No formal ed	agriculture	Lactating	Muslim	35	Married or l	middle	1	1164.66	36.64	15.98	236.18	12.58	Q3	3.14	9.44	9.15	27.48	below_RDA	18.5	Moderate ris	17.35	0	0	Never attend	Spouse	Agriculture	Full time	1	10	Never attend	Agriculture	0	2	2	2	Protected sp	no			Pit latrine	4	4
QUG0877010	QUG087701	QUG087701002	Not underweight/obese	normal	Moderate	less than 5	No formal ed	Non-agricult	Lactating	Muslim	25	Married or l	rich	0	1202.2	40.3	16.45	240.87	13.41	Q3	4.26	9.14	12.81	27.48	below_RDA	18.5	Moderate ris	17.37	0	0	Never attend	Spouse	Clerical	Full time	1	5	Grade 1-10	Medium scale	0	2	0	2	Protected sp	no			Pit latrine	1	1
QUG0883010	QUG088301	QUG088301002	Not underweight/obese	underweight	Moderate	less than 5	No formal ed	agriculture	Lactating	Muslim	25	Married or l	middle	0	1397.38	45.2	28.96	254.65	12.94	Q4	3.73	9.2	13.04	32.15	below_RDA	21.5	Moderate ris	15.41	0.23	0.51	Never attend	Spouse	Agriculture	Full time	1	7	Grade 1-10	Agriculture	0	1	2	2	Protected sp	no			Pit latrine	3	3
QUG0894010	QUG089401	QUG089401002	Not underweight/obese	normal	Moderate	5 or more fo	No formal ed	agriculture	Lactating	Muslim	30	Married or l	middle	1	1456.64	45.56	18.67	303.91	12.51	Q3	1.51	11	5.49	40.07	below_RDA	23	Low risk	27.39	0	0	Never attend	Spouse	Agriculture	Full time	1	8	Never attend	Agriculture	1	1	1	2	Protected sp	no			Pit latrine	3	3
QUG0904010	QUG090401	QUG090401002	Not underweight/obese	normal	Low	5 or more fo	No formal ed	agriculture	Non-pregnant	Muslim	30	Married or l	middle	1	1275.79	41.64	16.74	258.01	13.05	Q3	4.02	9.04	12.81	28.82	below_RDA	18.5	Moderate ris	17.86	0	0	Never attend	Spouse	Agriculture	Full time	1	15	Never attend	Agriculture	0	2	2	2	Protected sp	no			Pit latrine	4	4
QUG0956010	QUG095601	QUG095601002	Not underweight/obese	normal	Moderate	5 or more fo	No formal ed	agriculture	Non-pregnant	Muslim	35	Married or l	middle	1	1202.2	40.3	16.45	240.87	13.41	Q3	4.26	9.14	12.81	27.48	below_RDA	18.5	Moderate ris	17.37	0	0	Never attend	Spouse	Agriculture	Full time	1	16	Never attend	Agriculture	0	2	4	2	Protected sp	no			Pit latrine	6	6
QUG0998010	QUG099801	QUG099801002	Not underweight/obese	normal	Low	5 or more fo	No formal ed	agriculture	Lactating	Muslim	35	Married or l	middle	1	1055.02	37.62	15.86	206.59	14.26	Q4	4.86	9.4	12.81	24.81	below_RDA	18.5	Moderate ris	16.38	0	0	Never attend	Spouse	Agriculture	Full time	1	15	Never attend	Agriculture	0	2	3	2	Protected sp	no			Pit latrine	5	5
QUG1036010	QUG103601	QUG103601002	Not underweight/obese	normal	Moderate	5 or more fo	No formal ed	agriculture	Lactating	Muslim	30	Married or l	middle	1	1570	50.79	19.33	329.18	12.94	Q3	1.4	11.54	5.49	45.3	above_RDA	23	Low risk	31.29	0	0	Never attend	Spouse	Agriculture	Full time	1	10	Never attend	Agriculture	0	1	2	2	Protected sp	no			Pit latrine	3	3
QUG1063010	QUG106301	QUG106301002	Not underweight/obese	normal	Low	less than 5	No formal ed	agriculture	Lactating	Muslim	30	Married or l	middle	1	1373.86	33.22	28.67	259.55	9.67	Q1	0	9.67	0	33.22	below_RDA	20.5	Moderate ris	17.5	0	0	Never attend	Spouse	Agriculture	Full time	1	10	Never attend	Agriculture	0	1	3	2	Protected sp	no			Pit latrine	4	4
QUG1108010	QUG110801	QUG110801002	Not underweight/obese	underweight	High	5 or more fo	No formal ed	Non-agricult	Non-pregnant	Muslim	30	Married or l	middle	1	1956.1	63.86	25.39	400.65	13.06	Q3	1.5	11.56	7.32	56.54	above_RDA	25	Low risk	32.67	0	0	Never attend	Spouse	Small scale	Full time	1	10	Never attend	Agriculture	0	1	3	2	Protected sp	no			Pit latrine	4	4
QUG1128010	QUG112801	QUG112801002	Not underweight/obese	normal	High	less than 5	No formal ed	agriculture	Lactating	Muslim	25	Married or l	rich	0	2058.18	71.55	43.86	367.47	13.91	Q4	2.96	10.95	15.23	56.32	above_RDA	29.25	Low risk	25.98	0	0	Never attend	Spouse	Agriculture	Full time	1	6	Never attend	Agriculture	0	1	2	2	Protected sp	no			Pit latrine	3	3
QUG1219010	QUG121901	QUG121901002	Not underweight/obese	normal	Moderate	5 or more fo	No formal ed	agriculture	Non-pregnant	Muslim	30	Married or l	middle	1	1511.51	47.61	18.93	315.57	12.6	Q3	1.45	11.15	5.49	42.12	above_RDA	23	Low risk	28.25	0	0	Never attend	Spouse	Agriculture	Full time	1	10	Never attend	Agriculture	0	1	3	2	Protected sp	no			Pit latrine	4	4
QUG1274010	QUG127401	QUG127401002	Not underweight/obese	underweight	Low	5 or more fo	No formal ed	agriculture	Non-pregnant	Muslim	30	Married or l	middle	1	1330.13	32.85	26.65	254.21	9.88	Q1	0	9.88	0	32.85	below_RDA	21.25	Moderate ris	17.29	0	0	Never attend	Spouse	Agriculture	Full time	1	0	Never attend	Agriculture	0	1	4	2	Protected sp	no			Pit latrine	5	5
QUG1283010	QUG128301	QUG128301002	Not underweight/obese	normal	Moderate	less than 5	No formal ed	agriculture	Lactating	Muslim	30	Married or l	middle	1	1317.2	41.82	27.56	243.65	12.7	Q3	0.76	11.94	2.5	39.32	below_RDA	24.5	Low risk	18.52	2.5	5.98	Never attend	Spouse	Agriculture	Full time	1	10	Never attend	Agriculture	0	1	3	2	Protected sp	no			Pit latrine	4	4
QUO0046010	QUO004601	QUO004601002	Not underweight/obese	normal	Moderate	less than 5	No formal ed	agriculture	Non-pregnant	Muslim	37	Married or l	middle	2	1464.75	44.42	18.35	303.75	12.13	Q2	1.5	10.63	5.49	38.93	below_RDA	20	Moderate ris	22.97	0	0	Never attend	Respondent i	Agriculture	Seasonal	1	10	Never attend	Agriculture	0	1	3	0	Water from s	yes	Boil		Pit latrine	4	4
QUO0049010	QUO004901	QUO004901002	Not underweight/obese	normal	Low	less than 5	No formal ed	agriculture	Lactating	Muslim	37	Married or l	middle	2	1202.2	40.3	16.45	240.87	13.41	Q3	4.26	9.14	12.81	27.48	below_RDA	18.5	Moderate ris	17.37	0	0	Never attend	Respondent i	Agriculture	Seasonal	1	10	Never attend	Agriculture	1	1	3	0	Water from s	yes	Boil		Pit latrine	5	5
QUO0050010	QUO005001	QUO005001002	Not underweight/obese	underweight	Moderate	less than 5	No formal ed	agriculture	Lactating	Muslim	39	Married or l	middle	2	1370.91	48.63	17.15	282.96	14.19	Q4	2.67	11.52	9.15	39.48	above_RDA	23	Low risk	27.99	0	0	Never attend	Respondent i	Agriculture	Seasonal	1	3	Never attend	Agriculture	0	1	0	0	Water from s	yes	Boil		Pit latrine	1	1
QUO0057010	QUO005701	QUO005701002	Not underweight/obese	normal	Moderate	less than 5	No formal ed	agriculture	Non-pregnant	Muslim	30	Married or l	middle	1	1933.9	53.11	35.04	371.99	10.98	Q2	2.27	8.71	10.98	42.13	above_RDA	16.75	Moderate ris	19.79	0	0	Never attend	Respondent i	Agriculture	Seasonal	1	5	Never attend	Agriculture	0	1	1	0	Water from s	yes	Boil		Pit latrine	2	2
QUO0072010	QUO007201	QUO007201002	Not underweight/obese	normal	Low	less than 5	No formal ed	agriculture	Non-pregnant	Muslim	32	Married or l	poor	1	788.26	21.97	16	154.09	11.15	Q3	2.79	8.36	5.49	16.48	below_RDA	22.75	Moderate ris	14.78	0	0	Never attend	Respondent i	Agriculture	Seasonal	1	8	Never attend	Agriculture	0	1	3	0	Water from s	yes	Boil		Pit latrine	4	4
QUO0073010	QUO007301	QUO007301002	Not underweight/obese	normal	Low	less than 5	No formal ed	agriculture	Lactating	Muslim	32	Married or l	middle	1	618.54	19.66	17.11	105.22	12.72	Q4	4.88	7.83	7.55	12.11	below_RDA	17	Moderate ris	9.18	0.23	1.18	Never attend	Respondent i	Agriculture	Seasonal	1	23	Never attend	Agriculture	0	1	4	2	Water from s	yes	Boil		Pit latrine	4	7
QUO0086010	QUO008601	QUO008601002	Not underweight/obese	normal	Moderate	less than 5	No formal ed	agriculture	Lactating	Muslim	35	Married or l	middle	1	1202.2	40.3	16.45	240.87	13.41	Q3	4.26	9.14	12.81	27.48	below_RDA	18.5	Moderate ris	17.37	0	0	Never attend	Respondent i	Agriculture	Seasonal	1	7	Never attend	Agriculture	0	1	3	0	Water from s	yes	Boil		Pit latrine	4	4
QUO0145010	QUO014501	QUO014501002	Not underweight/obese	underweight	Moderate	less than 5	No formal ed	agriculture	Lactating	Muslim	33	Married or l	middle	1	1391.16	43.08	18.06	286.62	12.39	Q2	1.58	10.81	5.49	37.59	below_RDA	20	Moderate ris	22.47	0	0	Never attend	Respondent i	Agriculture	Seasonal	1	7	Never attend	Agriculture	1	1	1	0	Water from s	yes	Boil		Pit latrine	1	1
QUO0517010	QUO051701	QUO051701002	Not underweight/obese	normal	Moderate	less than 5	No formal ed	agriculture	Lactating	Muslim	38	Married or l	rich	2	1621.07	50.85	39.69	284.96	12.55	Q3	1.81	10.74	7.32	43.53	above_RDA	28.75	Low risk	19.72	0	0	Never attend	Respondent i	Agriculture	Seasonal	1	5	Never attend	Agriculture	0	1	2	0	Water from s	no			Pit latrine	6	6
QUO0523010	QUO052301	QUO052301002	Not underweight/obese	normal	Low	less than 5	No formal ed	agriculture	Non-pregnant	Muslim	43	Married or l	middle	2	1201.94	36.42	16.23	242.71	12.12	Q2	3.65	8.47	10.98	25.44	below_RDA	16	Moderate ris	13.7	0	0	Never attend	Respondent i	Agriculture	Seasonal	1	15	Never attend	Agriculture	0	1	5	0	Water from s	yes	Boil		Pit latrine	6	6
QUO1245010	QUO124501	QUO124501002	Not underweight/obese	normal	Low	less than 5	No formal ed	agriculture	Non-pregnant	Muslim	46	Married or l	middle	2	683.96	19.95	12.94	130.73	11.67	Q2	0	11.67	0	19.95	below_RDA	18.75	Moderate ris	9.22	0	0	Never attend	Respondent i	Agriculture	Seasonal	1	16	Never attend	Agriculture	0	1	4	2	Water from s	yes	Boil		Pit latrine	7	7
QUO1288010	QUO128801	QUO128801002	Not underweight/obese	normal	Moderate	less than 5	No formal ed	agriculture	Lactating	Muslim	33	Married or l	middle	1	1202.2	40.3	16.45	240.87	13.41	Q3	4.26	9.14	12.81	27.48	below_RDA	18.5	Moderate ris	17.37	0	0	Never attend	Respondent i	Agriculture	Seasonal	1	10	Never attend	Agriculture	0	1	3	0	Water from s	yes	Boil		Pit latrine	4	4
REM0285010	REM028501	REM028501002	Not underweight/obese	normal	Low	less than 5	formal educa	agriculture	Non-pregnant	Muslim	49	Married or l	rich	2	1154.6	37.24	16.38	230.98	12.9	Q3	3.8	9.1	10.98	26.26	below_RDA	16.5	Moderate ris	16.47	0	0	Not finished	Spouse	Agriculture	Full time	1	15	Not finished	Agriculture	0	1	2	2	Piped outsid	yes	Add Bleach o		No facility/	4	4
REM0289010	REM028901	REM028901002	Not underweight/obese	underweight	Moderate	5 or more fo	formal educa	agriculture	Non-pregnant	Muslim	35	Married or l	rich	1	1319.75	41.92	16.81	268.43	12.71	Q3	3.88	8.82	12.81	29.11	below_RDA	18.5	Moderate ris	17.21	0	0	Not finished	Spouse	Agriculture	Full time	1	8	Grade 1-10	Agriculture	0	1	1	2	Piped outsid	yes	Add Bleach o		No facility/	3	3
REM0303010	REM030301	REM030301002	Overweight/obese	over&obese	Low	less than 5	formal educa	agriculture	Lactating	Muslim	42	Married or l	middle	2	1155.23	35.2	15.84	238.49	12.19	Q2	1.9	10.29	5.49	29.71	below_RDA	23	Low risk	20.53	0	0	Not finished	Spouse	Agriculture	Full time	1	16	Grade 1-10	Agriculture	1	1	4	3	Piped outsid	yes	Add Bleach o		No facility/	6	6
REM0306010	REM030601	REM030601002	Not underweight/obese	underweight	Moderate	5 or more fo	formal educa	agriculture	Lactating	Muslim	29	Married or l	rich	1	1542.12	47.82	18.75	320.87	12.4	Q2	1.42	10.98	5.49	42.33	above_RDA	23	Low risk	25.78	0	0	Not finished	Spouse	Agriculture	Full time	1	8	Grade 1-10	Agriculture	1	1	1	2	Piped outsid	yes	Add Bleach o		No facility/	3	3
REM0321010	REM032101	REM032101002	Not underweight/obese	normal	Moderate	5 or more fo	formal educa	agriculture	Lactating	Muslim	30	Married or l	rich	1	1475.79	43.87	30.11	267.52	11.89	Q3	2.98	8.91	10.98	32.88	below_RDA	22.75	Moderate ris	14.16	0	0	Grade 1-10	Spouse	Agriculture	Full time	1	7	College dipl	Agriculture	1	1	1	2	Piped outsid	yes	Add Bleach o		No facility/	4	3
REM0325010	REM032501	REM032501002	Overweight/obese	over&obese	Low	5 or more fo	formal educa	agriculture	Non-pregnant	Muslim	46	Married or l	rich	2	1578.98	48.74	34.83	295.03	12.35	Q3	0.93	11.42	3.66	45.08	above_RDA	26	Low risk	26.2	0	0	Grade 1-10	Spouse	Agriculture	Full time	1	27	Grade 1-10	Agriculture	0	1	3	2	Piped outsid	yes	Add Bleach o		No facility/	9	5
SEB0000020	SEB000002	SEB000002003	Not underweight/obese	normal	Moderate	5 or more fo	No formal ed	agriculture	Non-pregnant	Muslim	39	Married or l	poor	2	1238.25	37.98	16.27	253.31	12.27	Q2	2.96	9.31	9.15	28.82	below_RDA	18.5	Moderate ris	17.84	0	0	Never attend	Spouse	Agriculture	Seasonal	1	17	Never attend	Agriculture	0	1	2	3	Piped into d	yes	Boil		No facility/	6	5
SEB0217010	SEB021701	SEB021701002	Overweight/obese	over&obese	Moderate	5 or more fo	No formal ed	agriculture	Non-pregnant	Muslim	41	Married or l	rich	2	1661.23	48.94	30.03	323.72	11.78	Q2	1.32	10.46	5.49	43.45	above_RDA	23	Low risk	24.59	0	0	Never attend	Spouse	Agriculture	Seasonal	1	13	Never attend	Agriculture	0	1	3	2	Piped into d	yes	Boil		Pit latrine	5	5
SEB0218010	SEB021801	SEB021801002	Not underweight/obese	underweight	Low	less than 5	formal educa	agriculture	Non-pregnant	Muslim	29	Married or l	middle	1	991.27	22.91	38.4	142.24	9.24	Q1	0.7	8.54	1.74	21.16	below_RDA	15.75	Moderate ris	10.98	1.74	7.61	Grade 1-10	Spouse	Agriculture	Seasonal	1	6	Grade 1-10	Agriculture	1	1	0	2	Piped into d	yes	Boil		Pit latrine	3	2
SEB0225010	SEB022501	SEB022501002	Not underweight/obese	normal	Low	5 or more fo	formal educa	agriculture	Non-pregnant	Muslim	40	Married or l	rich	2	919.59	21.32	19.81	169.56	9.28	Q1	0	9.28	0	21.32	below_RDA	18.75	Moderate ris	12.35	0	0	Grade 1-10	Spouse	Agriculture	Seasonal	1	25	Grade 1-10	Agriculture	5	1	2	4	Piped into d	yes	Boil		Pit latrine	6	6
SEB0230010	SEB023001	SEB023001002	Not underweight/obese	normal	Low	less than 5	formal educa	agriculture	Lactating	Muslim	27	Married or l	rich	1	1002.13	40.45	21.57	184.09	16.15	Q4	0	16.15	0	40.45	below_RDA	26.75	Low risk	17.76	0	0	Grade 1-10	Spouse	Agriculture	Seasonal	1	4	Grade 1-10	Agriculture	1	1	0	2	Piped into d	yes	Boil		Pit latrine	3	1
SEB0231010	SEB023101	SEB023101002	Not underweight/obese	normal	Low	less than 5	formal educa	agriculture	Non-pregnant	Muslim	38	Married or l	poor	2	1050.58	41.63	14.42	198.54	15.85	Q4	4.88	10.97	12.81	28.82	below_RDA	24.5	Low risk	10.26	0	0	Grade 1-10	Spouse	Agriculture	Seasonal	1	24	Grade 1-10	Agriculture	2	1	4	5	Piped into d	yes	Boil		Pit latrine	10	10
SEB0236010	SEB023601	SEB023601002	Not underweight/obese	normal	High	less than 5	formal educa	agriculture	Non-pregnant	Muslim	33	Married or l	poor	1	2175.88	84.11	36.32	409.81	15.46	Q4	1.07	14.39	5.83	78.28	above_RDA	24	Low risk	35.99	4.39	5.21	Grade 1-10	Spouse	Agriculture	Seasonal	1	15	Grade 1-10	Agriculture	1	2	3	4	Piped into d	yes	Boil		Pit latrine	8	7
SEB0242010	SEB024201	SEB024201002	Not underweight/obese	normal	Moderate	5 or more fo	formal educa	agriculture	Lactating	Muslim	21	Married or l	poor	0	1572.4	57.2	22.48	302.44	14.55	Q4	0	14.55	0	57.2	above_RDA	24.75	Low risk	24.58	0	0	Grade 1-10	Respondent i	Agriculture	Seasonal	1	8	Grade 1-10	Agriculture	1	0	0	2	Piped outsid	no			No facility/	2	2
SEB0245010	SEB024501	SEB024501002	Not underweight/obese	normal	Low	less than 5	formal educa	agriculture	Lactating	Muslim	29	Married or l	poor	1	913.15	28.11	24.27	149.99	12.31	Q4	0.11	12.21	0.24	27.87	below_RDA	20.5	Moderate ris	13.13	0.23	0.82	Grade 1-10	Spouse	Agriculture	Seasonal	1		Grade 1-10	Agriculture	1	1	4	3	Piped into d	yes	Boil		Pit latrine	8	7
SEB0247010	SEB024701	SEB024701002	Not underweight/obese	normal	High	less than 5	No formal ed	agriculture	Lactating	Muslim	36	Married or l	poor	2	2017.09	66.99	38.82	378.56	13.28	Q4	0	13.28	0	66.99	above_RDA	29.5	Low risk	34.29	0	0	Never attend	Spouse	Agriculture	Seasonal	1	15	Never attend	Agriculture	1	2	4	2	Piped into d	no			Pit latrine	8	6
SOB0732010	SOB073201	SOB073201002	Not underweight/obese	normal	Moderate	5 or more fo	No formal ed	agriculture	Lactating	Muslim	30	Married or l	middle	1	1579.84	49.84	19.21	327.56	12.62	Q3	1.85	10.76	7.32	42.52	above_RDA	24	Low risk	25.83	0	0	Never attend	Spouse	Agriculture	Seasonal	1	12	Grade 1-10	Agriculture	1	1	3	2	Protected we	yes	Add Bleach o		Pit latrine	5	5
SOB1165010	SOB116501	SOB116501002	Not underweight/obese	normal	High	less than 5	No formal ed	agriculture	Lactating	Muslim	33	Married or l	middle	1	1432.42	64.08	16.04	279.86	17.89	Q4	3.58	14.32	12.81	51.26	above_RDA	27.75	Low risk	23.52	0	0	Never attend	Spouse	Agriculture	Seasonal	1	15	Never attend	Agriculture	1	0	4	2	Protected we	yes	Add Bleach o		No facility/	5	5
SOB1191010	SOB119101	SOB119101002	Not underweight/obese	normal	Low	less than 5	formal educa	agriculture	Non-pregnant	Muslim	30	Married or l	middle	1	981.61	29.64	9.22	204.7	12.08	Q2	1.49	10.59	3.66	25.98	below_RDA	17.5	Moderate ris	84.17	0	0	Grade 1-10	Spouse	Agriculture	Part time	1	14	Grade 1-10	Agriculture	0	1	3	2	Protected we	yes	Add Bleach o		Pit latrine	4	4
SOL0005010	SOL000501	SOL000501002	Not underweight/obese	normal	Low	less than 5	formal educa	agriculture	Lactating	Muslim	20	Married or l	rich	0	1252.98	38.46	21.21	247.41	12.28	Q3	0	12.28	0	38.46	below_RDA	24.75	Low risk	20.71	0	0	Grade 1-10	Spouse	Agriculture	Seasonal	1	4	Grade 1-10	Agriculture	1	1	0	2	Surface wate	no			No facility/	2	2
SOL0009010	SOL000901	SOL000901002	Not underweight/obese	normal	Low	less than 5	No formal ed	agriculture	Lactating	Muslim	35	Married or l	middle	1	1129.37	32.01	12.96	239.73	11.34	Q2	0	11.34	0	32.01	below_RDA	16.5	Moderate ris	19.39	0	0	Never attend	Spouse	Agriculture	Part time	1	20	Never attend	Agriculture	0	1	0	2	Surface wate	no			No facility/	2	2
SOL0011010	SOL001101	SOL001101002	Not underweight/obese	underweight	Moderate	less than 5	No formal ed	agriculture	Lactating	Muslim	25	Married or l	middle	0	1574.7	49.34	20.57	323.16	12.53	Q3	1.39	11.14	5.49	43.85	above_RDA	26	Low risk	25.96	0	0	Never attend	Spouse	Agriculture	Full time	1	8	Never attend	Agriculture	0	1	2	2	Surface wate	no			No facility/	3	3
SOL0015010	SOL001501	SOL001501002	Not underweight/obese	normal	Moderate	less than 5	No formal ed	agriculture	Lactating	Muslim	20	Married or l	middle	0	849.19	37.21	29.84	108.45	17.53	Q4	8.42	9.11	17.88	19.34	below_RDA	22.5	Moderate ris	8.61	0.23	0.62	Never attend	Spouse	Agriculture	Part time	1	6	Never attend	Agriculture	1	0	0	2	Surface wate	no			No facility/	2	1
SOL0071010	SOL007101	SOL007101002	Not underweight/obese	normal	Low	less than 5	No formal ed	agriculture	Lactating	Muslim	30	Married or l	middle	1	844.49	25.53	7.05	184.89	12.09	Q2	4.33	7.76	9.15	16.38	below_RDA	18.5	Moderate ris	15.87	0	0	Never attend	Spouse	Agriculture	Full time	1	14	Never attend	Agriculture	1	1	1	2	Surface wate	no			No facility/	7	7
SOL0072010	SOL007201	SOL007201002	Not underweight/obese	normal	Low	less than 5	No formal ed	agriculture	Lactating	Muslim	35	Married or l	middle	1	757.73	15.37	5.57	176.25	8.11	Q1	0	8.11	0	15.37	below_RDA	16.25	Moderate ris	13.68	0	0	Never attend	Spouse	Agriculture	Full time	1	20	Never attend	Agriculture	0	1	1	8	Surface wate	no			No facility/	10	9
SOL0073010	SOL007301	SOL007301002	Not underweight/obese	normal	Low	less than 5	No formal ed	agriculture	Lactating	Muslim	28	Married or l	middle	1	824.65	31.18	7.33	173.59	15.13	Q4	6.21	8.91	12.81	18.37	below_RDA	18.5	Moderate ris	15.8	0	0	Never attend	Spouse	Agriculture	Full time	1	10	Never attend	Agriculture	0	1	1	2	Surface wate	no			No facility/	3	2
TAB0797010	TAB079701	TAB079701002	Overweight/obese	over&obese	Low	less than 5	formal educa	Non-agricult	Lactating	Muslim	30	Married or l	poor	1	1168.51	38.61	8.67	252.9	13.22	Q3	4.39	8.83	12.81	25.8	below_RDA	18.5	Moderate ris	92.61	0	0	College dipl	Spouse	Professional	Full time	1	12	College dipl	Professional	1	0	2	4	Piped into c	yes	Add Bleach o		Pit latrine	3	3
TAB0819010	TAB081901	TAB081901002	Not underweight/obese	normal	Moderate	5 or more fo	No formal ed	Non-agricult	Non-pregnant	Muslim	25	Married or l	poor	0	1605.48	49.32	14.67	340.33	12.29	Q2	2.28	10.01	9.15	40.17	above_RDA	16.5	Moderate ris	95.41	0	0	Never attend	Spouse	Small scale	Full time	1	7	Grade 1-10	Small scale	0	2	1	2	Protected we	yes	Add Bleach o		Pit latrine	3	3
TAB0823010	TAB082301	TAB082301002	Not underweight/obese	normal	Low	less than 5	No formal ed	agriculture	Non-pregnant	Muslim	35	Married or l	middle	1	525.61	12.36	4.99	121.67	9.4	Q1	0	9.4	0	12.36	below_RDA	16.5	Moderate ris	14.35	0	0	Never attend	Spouse	Agriculture	Part time	1	20	Never attend	Agriculture	0	1	5	3	Protected we	yes	Add Bleach o		Pit latrine	8	8
TAB0832010	TAB083201	TAB083201002	Not underweight/obese	normal	Low	5 or more fo	formal educa	Non-agricult	Lactating	Muslim	31	Married or l	poor	1	1158.55	38.43	8.3	250.85	13.27	Q3	3.16	10.11	9.15	29.28	below_RDA	18.5	Moderate ris	93.1	0	0	Grade 1-10	Spouse	Other	Full time	1	11	Grade 1-10	Skilled manu	1	1	2	2	Protected we	yes	Add Bleach o		Pit latrine	4	4
TEH0513010	TEH051301	TEH051301002	Not underweight/obese	normal	Low	less than 5	formal educa	agriculture	Lactating	Muslim	26	Married or l	poor	1	1070.88	34.21	18.97	196.98	12.78	Q4	4.1	8.68	10.98	23.22	below_RDA	18.5	Moderate ris	87.79	0	0	Grade 1-10	Spouse	Agriculture	Seasonal	1	8	Grade 1-10	Agriculture	1	1	1	2	Protected we	yes	Add Bleach o		No facility/	3	3
THA0394010	THA039401	THA039401002	Not underweight/obese	normal	Low	less than 5	No formal ed	agriculture	Lactating	Muslim	36	Married or l	poor	2	797.47	27.86	6.91	171.28	13.97	Q4	4.59	9.38	9.15	18.71	below_RDA	18.5	Moderate ris	16.12	0	0	Never attend	Spouse	Agriculture	Seasonal	1	20	Never attend	Agriculture	1	1	4	3	Protected we	yes	Add Bleach o		No facility/	8	8
THA0395010	THA039501	THA039501002	Not underweight/obese	normal	Low	less than 5	No formal ed	agriculture	Non-pregnant	Muslim	40	Married or l	poor	2	935.65	34.6	7.8	197.98	14.79	Q4	5.48	9.31	12.81	21.79	below_RDA	18.5	Moderate ris	17.02	0	0	Never attend	Spouse	Agriculture	Seasonal	1	25	Never attend	Agriculture	0	2	3	3	Protected we	yes	Add Bleach o		No facility/	6	6
THA0396010	THA039601	THA039601002	Not underweight/obese	normal	Moderate	less than 5	formal educa	Non-agricult	Non-pregnant	Muslim	22	Married or l	poor	0	1299.97	45.36	9.25	278.5	13.96	Q4	3.94	10.02	12.81	32.55	below_RDA	18.5	Moderate ris	94.24	0	0	Grade 1-10	Daughter	Other	Full time	1	0	Grade 1-10	Agriculture	0	1	2	3	Protected we	yes	Add Bleach o		Pit latrine	1	1
THA0410010	THA041001	THA041001002	Not underweight/obese	normal	Low	5 or more fo	formal educa	agriculture	Lactating	Muslim	25	Married or l	middle	0	766.65	24.19	6.75	167.68	12.62	Q3	4.77	7.85	9.15	15.04	below_RDA	18.5	Moderate ris	15.38	0	0	Grade 1-10	Spouse	Agriculture	Seasonal	1	9	Grade 1-10	Agriculture	1	1	3	2	Protected we	yes	Add Bleach o		No facility/	5	5
THA0416010	THA041601	THA041601002	Not underweight/obese	underweight	Low	5 or more fo	No formal ed	agriculture	Non-pregnant	Muslim	41	Married or l	poor	2	1098.42	19.71	21.28	215.91	7.18	Q1	0	7.18	0	19.71	below_RDA	12.75	High risk	14	0	0	Never attend	Spouse	Agriculture	Part time	1	15	Never attend	Agriculture	0	1	3	4	Protected we	yes	Add Bleach o		Pit latrine	8	8
TUL0158010	TUL015801	TUL015801002	Not underweight/obese	underweight	High	5 or more fo	No formal ed	agriculture	Non-pregnant	Muslim	27	Married or l	rich	1	2207.48	80.89	29.92	435.47	14.66	Q4	2.32	12.34	12.81	68.08	above_RDA	24.5	Low risk	33.76	0	0	Never attend	Spouse	Agriculture	Seasonal	1	6	Never attend	Agriculture	0	1	0	2	Piped into d	yes	Boil		Pit latrine	7	7
TUL0159010	TUL015901	TUL015901002	Not underweight/obese	normal	Low	less than 5	No formal ed	agriculture	Lactating	Muslim	30	Married or l	rich	1	1418.81	41.75	21.48	280.71	11.77	Q2	2.58	9.19	9.15	32.6	below_RDA	16	Moderate ris	14.77	0	0	Never attend	Spouse	Agriculture	Seasonal	1	10	Never attend	Agriculture	0	2	1	2	Piped into c	yes	Boil		Pit latrine	4	3
TUL0165010	TUL016501	TUL016501002	Not underweight/obese	normal	Low	5 or more fo	No formal ed	agriculture	Lactating	Muslim	41	Married or l	poor	2	1037.31	31.37	27.2	169.15	12.1	Q4	2.21	9.89	5.72	25.65	below_RDA	18.5	Moderate ris	10.07	0.23	0.74	Never attend	Spouse	Agriculture	Seasonal	1	25	Never attend	Agriculture	0	1	2	4	Piped into c	yes	Boil		Pit latrine	10	5
TUL0169010	TUL016901	TUL016901002	Not underweight/obese	normal	High	5 or more fo	No formal ed	agriculture	Lactating	Muslim	22	Married or l	rich	0	1764.53	59.56	36.28	313.87	13.5	Q4	2.9	10.6	12.81	46.75	above_RDA	27	Low risk	20.02	0	0	Never attend	Spouse	Agriculture	Seasonal	1	4	Never attend	Agriculture	1	1	0	2	Piped into c	yes	Boil		Pit latrine	2	2
TUL0170010	TUL017001	TUL017001002	Not underweight/obese	normal	Low	less than 5	No formal ed	agriculture	Non-pregnant	Muslim	28	Married or l	rich	1	1404.38	45.6	20.62	277.36	12.99	Q3	3.65	9.34	12.81	32.79	below_RDA	16.5	Moderate ris	18.07	0	0	Never attend	Spouse	Agriculture	Seasonal	1	20	Never attend	Agriculture	0	1	2	3	Piped into c	yes	Boil		Pit latrine	4	4
TUL0179010	TUL017901	TUL017901002	Not underweight/obese	underweight	Moderate	less than 5	No formal ed	agriculture	Lactating	Muslim	32	Married or l	rich	1	1511.62	54.67	24.73	285.29	14.47	Q4	3.39	11.08	12.81	41.86	above_RDA	20.5	Moderate ris	18.2	0	0	Never attend	Spouse	Agriculture	Seasonal	1	17	Never attend	Agriculture	1	2	1	3	Piped into c	yes	Boil		Pit latrine	7	7
TUL0180010	TUL018001	TUL018001002	Not underweight/obese	normal	Moderate	5 or more fo	formal educa	agriculture	Lactating	Muslim	25	Married or l	rich	0	1381.84	47.27	20.4	269.67	13.68	Q4	3.71	9.98	12.81	34.46	above_RDA	20.5	Moderate ris	17	0	0	Grade 1-10	Spouse	Agriculture	Seasonal	1	10	Grade 1-10	Agriculture	1	1	2	2	Piped into c	yes	Boil		Pit latrine	4	4
TUL0182010	TUL018201	TUL018201002	Not underweight/obese	normal	Moderate	less than 5	No formal ed	agriculture	Lactating	Muslim	25	Married or l	rich	0	1888.11	55.94	37.15	345.25	11.85	Q3	2.71	9.14	12.81	43.13	above_RDA	23	Low risk	18.48	0	0	Never attend	Spouse	Agriculture	Seasonal	1	10	Never attend	Agriculture	1	1	2	2	Piped into c	yes	Boil		Pit latrine	4	4
TUL0184010	TUL018401	TUL018401002	Not underweight/obese	underweight	Moderate	5 or more fo	formal educa	agriculture	Lactating	Muslim	27	Div,Wid,Sep	poor	1	1558.54	43.12	22.11	316.67	11.07	Q1	1.41	9.66	5.49	37.63	below_RDA	16.5	Moderate ris	19.23	0	0	Grade 1-10	Respondent i	Agriculture	Seasonal	2		Grade 1-10	Agriculture	1	1	0	2	Piped into c	yes	Boil		Pit latrine	2	2
TUL0186010	TUL018601	TUL018601002	Not underweight/obese	normal	Moderate	5 or more fo	No formal ed	agriculture	Lactating	Muslim	27	Married or l	middle	1	1388.03	49.88	19.43	276.09	14.37	Q4	3.69	10.68	12.81	37.07	above_RDA	22.5	Moderate ris	22.48	0	0	Never attend	Spouse	Agriculture	Seasonal	1	2	Never attend	Agriculture	1	0	0	2	Piped into c	yes	Boil		Pit latrine	1	1
TUL0193010	TUL019301	TUL019301002	Not underweight/obese	normal	Low	5 or more fo	No formal ed	agriculture	Lactating	Muslim	32	Married or l	rich	1	764.93	28.33	17.27	148.72	14.82	Q4	0	14.82	0	28.33	below_RDA	25.75	Low risk	19.67	0	0	Never attend	Spouse	Agriculture	Seasonal	1	17	Never attend	Agriculture	1	2	1	2	Piped into c	yes	Boil		Pit latrine	6	4
TUL0197010	TUL019701	TUL019701002	Not underweight/obese	underweight	Low	less than 5	No formal ed	agriculture	Lactating	Muslim	26	Married or l	rich	1	1018.62	31.97	12.38	209.94	12.55	Q3	4.31	8.24	10.98	20.99	below_RDA	16.5	Moderate ris	15.47	0	0	Never attend	Spouse	Agriculture	Seasonal	1	7	Never attend	Agriculture	0	1	1	2	Piped into c	yes	Boil		Flush or pou	2	2
TUL0203010	TUL020301	TUL020301002	Not underweight/obese	normal	Low	5 or more fo	formal educa	agriculture	Lactating	Muslim	32	Married or l	poor	1	948.88	35.57	17.16	180.74	14.99	Q4	0	14.99	0	35.57	below_RDA	18.5	Moderate ris	12.92	0	0	College dipl	Spouse	Agriculture	Seasonal	1	13	College dipl	Agriculture	1	0	2	5	Piped into c	yes	Boil		Pit latrine	3	3
TUL0223010	TUL022301	TUL022301002	Not underweight/obese	normal	Low	less than 5	formal educa	Non-agricult	Lactating	Muslim	25	Married or l	poor	0	1427.24	35.32	28.51	271.39	9.9	Q1	0	9.9	0	35.32	below_RDA	20.75	Moderate ris	16.13	0	0	College dipl	Spouse	Clerical	Seasonal	1	5	College dipl	Clerical	0	1	0	2	Piped into c	yes	Boil		Pit latrine	1	1
TUL0250020	TUL025002	TUL025002002	Not underweight/obese	normal	Low	5 or more fo	formal educa	Non-agricult	Lactating	Muslim	25	Married or l	middle	0	690.44	19.67	5.91	155.96	11.4	Q2	0	11.4	0	19.67	below_RDA	19	Moderate ris	17	0	0	College dipl	Spouse	Clerical	Seasonal	1	7	College dipl	Clerical	1	1	1	2	Piped into c	yes	Boil		Hanging toil	3	3
TUL0296010	TUL029601	TUL029601002	Not underweight/obese	normal	Low	less than 5	No formal ed	agriculture	Lactating	Muslim	46	Married or l	poor	2	1202.2	40.3	16.45	240.87	13.41	Q3	4.26	9.14	12.81	27.48	below_RDA	18.5	Moderate ris	17.37	0	0	Never attend	Respondent i	Agriculture	Seasonal	1	16	Never attend	Agriculture	1	0	4	3	Piped into c	yes	Boil		Pit latrine	6	6
TUL1010010	TUL101001	TUL101001002	Not underweight/obese	underweight	Moderate	less than 5	formal educa	agriculture	Lactating	Muslim	23	Married or l	middle	0	1631.16	48.78	21.72	337.42	11.96	Q2	1.8	10.17	7.32	41.46	above_RDA	21	Moderate ris	27.82	0	0	Grade 1-10	Respondent i	Agriculture	Seasonal	1	3	Grade 1-10	Agriculture	1	0	0	2	Piped into c	yes	Boil		Pit latrine	1	1
TUL1179010	TUL117901	TUL117901002	Not underweight/obese	underweight	Low	less than 5	No formal ed	agriculture	Lactating	Muslim	33	Married or l	rich	1	1017.67	31.04	7.45	229.94	12.2	Q2	0	12.2	0	31.04	below_RDA	26.75	Low risk	24.6	0	0	Never attend	Spouse	Agriculture	Seasonal	1	3	Never attend	Agriculture	1	0	0	2	Piped into c	yes	Boil		Pit latrine	1	1
TUL1187180	TUL118718	TUL118718002	Not underweight/obese	normal	Low	less than 5	No formal ed	Non-agricult	Lactating	Muslim	25	Married or l	rich	0	1162.87	34.48	21.64	221.94	11.86	Q4	0	11.86	0	34.48	below_RDA	23.75	Low risk	22.14	0	0	Never attend	Spouse	Clerical	Seasonal	1	9	College dipl	Clerical	1	1	1	2	Piped into c	yes	Boil		Bucket toile	3	3
TUL1187190	TUL118719	TUL118719002	Not underweight/obese	underweight	Moderate	5 or more fo	formal educa	agriculture	Lactating	Muslim	25	Married or l	rich	0	1781.07	53.51	27.95	362.95	12.02	Q2	0	12.02	0	53.51	above_RDA	26	Low risk	33.85	0	0	Grade 1-10	Respondent i	Agriculture	Seasonal	1	6	Grade 1-10	Agriculture	1	0	0	2	Piped into c	yes	Boil		Pit latrine	2	1
TUR0574010	TUR057401	TUR057401002	Not underweight/obese	normal	Moderate	less than 5	No formal ed	agriculture	Non-pregnant	Muslim	25	Married or l	rich	0	1107.28	34.28	25.73	206.17	12.38	Q3	0	12.38	0	34.28	below_RDA	22	Moderate ris	20.64	0	0	Never attend	Spouse	Agriculture	Part time	1	7	Never attend	Agriculture	0	1	2	2	Water from s	no			No facility/	6	6
TUR0578010	TUR057801	TUR057801002	Overweight/obese	over&obese	Low	less than 5	No formal ed	agriculture	Lactating	Muslim	30	Married or l	rich	1	1117.15	31.98	28.45	203.32	11.45	Q2	0	11.45	0	31.98	below_RDA	22.75	Moderate ris	18.86	0	0	Never attend	Spouse	Agriculture	Part time	1	15	Never attend	Agriculture	1	1	2	2	Water from s	no			No facility/	4	4
TUR0582010	TUR058201	TUR058201002	Not underweight/obese	normal	Low	less than 5	No formal ed	agriculture	Lactating	Muslim	35	Married or l	rich	1	1177.48	33.37	14.7	238.97	11.34	Q2	0	11.34	0	33.37	below_RDA	16.5	Moderate ris	11.45	0	0	Never attend	Spouse	Agriculture	Part time	1	20	Never attend	Agriculture	0	1	3	2	Water from s	no			No facility/	4	4
TUR0583010	TUR058301	TUR058301002	Not underweight/obese	normal	Low	less than 5	formal educa	agriculture	Non-pregnant	Muslim	35	Married or l	rich	1	812.58	23.8	17.03	156.59	11.71	Q3	0	11.71	0	23.8	below_RDA	20.75	Moderate ris	16.02	0	0	Grade 1-10	Spouse	Agriculture	Part time	1	25	Never attend	Agriculture	0	1	6	2	Water from s	no			No facility/	7	7
TUR0585010	TUR058501	TUR058501002	Not underweight/obese	normal	Moderate	less than 5	formal educa	agriculture	Lactating	Muslim	25	Married or l	rich	0	1436.03	46.66	22.18	289.96	13	Q4	0	13	0	46.66	above_RDA	24.75	Low risk	27.5	0	0	Grade 1-10	Spouse	Agriculture	Full time	1	3	Grade 1-10	Agriculture	1	0	0	2	Water from s	no			No facility/	1	1
TUR0587010	TUR058701	TUR058701002	Not underweight/obese	normal	Low	less than 5	formal educa	agriculture	Lactating	Non_Muslim	30	Married or l	poor	1	941.56	29.17	19.45	173.31	12.39	Q4	0	12.39	0	29.17	below_RDA	25.25	Low risk	17.25	0	0	Grade 1-10	Respondent i	Agriculture	Seasonal	1	8	Grade 1-10	Agriculture	0	1	1	2	Protected sp	no			Pit latrine	2	2
TUR0588010	TUR058801	TUR058801002	Not underweight/obese	underweight	Low	less than 5	formal educa	agriculture	Lactating	Muslim	20	Married or l	poor	0	953.31	27.85	25.88	161.65	11.69	Q3	0	11.69	0	27.85	below_RDA	23.5	Low risk	16.13	0	0	Grade 1-10	Respondent i	Agriculture	Seasonal	1	4	Grade 1-10	Agriculture	1	0	0	2	Protected sp	no			Pit latrine	2	1
TUR0596010	TUR059601	TUR059601002	Not underweight/obese	normal	Low	less than 5	No formal ed	agriculture	Lactating	Muslim	20	Married or l	rich	0	517.9	22.21	5.83	108.79	17.16	Q4	0	17.16	0	22.21	below_RDA	21	Moderate ris	10.56	0	0	Never attend	Spouse	Agriculture	Part time	1	2	Never attend	Agriculture	1	0	0	2	Water from s	no			No facility/	1	1
TUR0601010	TUR060101	TUR060101002	Not underweight/obese	normal	Moderate	less than 5	formal educa	agriculture	Non-pregnant	Muslim	30	Married or l	rich	1	993.97	41.32	11.47	202.87	16.63	Q4	0	16.63	0	41.32	below_RDA	22.75	Moderate ris	22.92	0	0	Grade 1-10	Spouse	Agriculture	Part time	1	4	Grade 1-10	Agriculture	1	1	0	2	Water from s	no			No facility/	2	2
TUR0603010	TUR060301	TUR060301002	Not underweight/obese	normal	Low	less than 5	No formal ed	agriculture	Non-pregnant	Muslim	30	Married or l	rich	1	898.4	26.78	8.3	197.43	11.92	Q2	0	11.92	0	26.78	below_RDA	20.75	Moderate ris	19.08	0	0	Never attend	Spouse	Agriculture	Part time	1	13	Never attend	Agriculture	0	1	4	2	Water from s	no			No facility/	5	5
TUR0609010	TUR060901	TUR060901002	Not underweight/obese	normal	Low	less than 5	No formal ed	agriculture	Lactating	Muslim	30	Married or l	rich	1	1064.17	31.94	10.14	235.63	12.01	Q2	0	12.01	0	31.94	below_RDA	25	Low risk	25.4	0	0	Never attend	Spouse	Agriculture	Full time	1	15	Never attend	Agriculture	0	1	3	2	Water from s	no			No facility/	4	4
TUR0610010	TUR061001	TUR061001002	Not underweight/obese	normal	Moderate	less than 5	No formal ed	agriculture	Lactating	Muslim	20	Married or l	rich	0	1356.07	51.07	12.12	287.14	15.06	Q4	0	15.06	0	51.07	above_RDA	20.75	Moderate ris	26.96	0	0	Never attend	Respondent i	Agriculture	Seasonal	1	3	Never attend	Agriculture	0	0	0	2	Protected sp	no			Pit latrine	1	1
TUR0612010	TUR061201	TUR061201002	Not underweight/obese	normal	Low	less than 5	No formal ed	agriculture	Lactating	Muslim	25	Married or l	rich	0	630.03	16.66	9.41	119.72	10.58	Q1	0.63	9.95	0.99	15.68	below_RDA	17.25	Moderate ris	7.03	0.99	5.92	Never attend	Spouse	Agriculture	Seasonal	1	8	Never attend	Agriculture	0	1	1	2	Water from s	no			No facility/	2	2
TUR0613010	TUR061301	TUR061301002	Not underweight/obese	underweight	Low	less than 5	formal educa	agriculture	Lactating	Muslim	25	Married or l	poor	0	750.64	16.38	5.88	173.15	8.73	Q1	0	8.73	0	16.38	below_RDA	16.5	Moderate ris	15.83	0	0	Grade 1-10	Respondent i	Agriculture	Seasonal	1	7	Grade 1-10	Agriculture	1	1	0	2	Protected sp	no			No facility/	2	2
TUR0616010	TUR061601	TUR061601002	Not underweight/obese	normal	Low	less than 5	No formal ed	agriculture	Lactating	Muslim	25	Married or l	middle	0	734.95	19.62	7.54	162.7	10.68	Q1	0	10.68	0	19.62	below_RDA	16.75	Moderate ris	16.12	0	0	Never attend	Respondent i	Agriculture	Seasonal	1	12	Never attend	Agriculture	1	1	1	4	Protected sp	no			Pit latrine	5	5
TUR0618010	TUR061801	TUR061801002	Not underweight/obese	normal	Low	less than 5	No formal ed	agriculture	Lactating	Muslim	45	Married or l	poor	2	715.35	20.28	7.68	157.57	11.34	Q2	0	11.34	0	20.28	below_RDA	19	Moderate ris	16.83	0	0	Never attend	Respondent i	Agriculture	Seasonal	1	30	Never attend	Agriculture	1	1	2	5	Protected sp	no			Pit latrine	7	7
TUR0619010	TUR061901	TUR061901002	Not underweight/obese	normal	Low	less than 5	formal educa	agriculture	Lactating	Muslim	20	Married or l	middle	0	525.61	12.36	4.99	121.67	9.4	Q1	0	9.4	0	12.36	below_RDA	16.5	Moderate ris	14.35	0	0	Grade 1-10	Respondent i	Agriculture	Seasonal	1	5	Grade 1-10	Agriculture	1	0	0	2	Water from s	no			No facility/	1	1
TUR0620010	TUR062001	TUR062001002	Not underweight/obese	underweight	Moderate	less than 5	No formal ed	agriculture	Non-pregnant	Muslim	30	Married or l	rich	1	1809.67	49.79	32.85	349.62	11.01	Q2	2.02	8.98	9.15	40.64	above_RDA	20.5	Moderate ris	20.04	0	0	Never attend	Spouse	Agriculture	Part time	1	15	Never attend	Agriculture	0	1	3	2	Water from s	no			No facility/	4	4
TUR0622010	TUR062201	TUR062201002	Not underweight/obese	normal	Low	less than 5	No formal ed	agriculture	Lactating	Muslim	35	Married or l	rich	1	648.91	16.36	14.26	126.28	10.08	Q2	0	10.08	0	16.36	below_RDA	21	Moderate ris	12.91	0	0	Never attend	Spouse	Agriculture	Part time	1	18	Never attend	Agriculture	1	1	4	2	Water from s	no			No facility/	6	6
TUR0623010	TUR062301	TUR062301002	Not underweight/obese	normal	Low	less than 5	No formal ed	agriculture	Lactating	Non_Muslim	35	Married or l	rich	1	886.06	19.66	18.17	173.8	8.88	Q1	0	8.88	0	19.66	below_RDA	22.25	Moderate ris	15.18	0	0	Never attend	Spouse	Agriculture	Part time	1	30	Never attend	Agriculture	1	1	4	2	Water from s	no			No facility/	6	6
TUR1054010	TUR105401	TUR105401002	Not underweight/obese	normal	Low	less than 5	formal educa	agriculture	Lactating	Muslim	35	Married or l	middle	1	735.57	17.78	15.32	146.45	9.67	Q1	0	9.67	0	17.78	below_RDA	18.5	Moderate ris	14.44	0	0	Grade 1-10	Respondent i	Agriculture	Seasonal	1	17	Never attend	Agriculture	0	1	5	3	Protected sp	no			Pit latrine	7	6
USA0442010	USA044201	USA044201002	Not underweight/obese	normal	Low	less than 5	formal educa	agriculture	Lactating	Muslim	25	Married or l	rich	0	734.83	19.96	7.55	162.09	10.87	Q1	0	10.87	0	19.96	below_RDA	18.5	Moderate ris	16.03	0	0	Grade 1-10	Respondent i	Agriculture	Seasonal	1	12	Grade 1-10	Agriculture	1	1	3	3	Piped outsid	no			Pit latrine	5	5
USA0495010	USA049501	USA049501002	Not underweight/obese	normal	Low	less than 5	formal educa	Non-agricult	Lactating	Non_Muslim	33	Married or l	poor	1	929.45	22.24	6.46	216.28	9.57	Q1	0	9.57	0	22.24	below_RDA	20.5	Moderate ris	21.54	0	0	University/	Respondent i	Clerical	Seasonal	1	3	Grade 1-10	No income ge	1	0	0	2	Piped into c	no			Pit latrine	1	1
USA0511010	USA051101	USA051101002	Not underweight/obese	normal	Moderate	less than 5	formal educa	agriculture	Lactating	Muslim		Married or l	rich	0	1731.22	50.74	34.15	324.31	11.72	Q2	2.54	9.19	10.98	39.76	above_RDA	20.5	Moderate ris	18.63	0	0	Grade 1-10	Respondent i	Agriculture	Seasonal	1	14	Never attend	Agriculture	1	1	5	2	Piped outsid	no			Pit latrine	5	5
USE0451010	USE045101	USE045101002	Not underweight/obese	normal	Low	less than 5	No formal ed	agriculture	Lactating	Muslim	45	Married or l	rich	2	679.63	23.92	3.98	148.17	14.08	Q4	4.31	9.77	7.32	16.6	below_RDA	19	Moderate ris	11.17	0	0	Never attend	Respondent i	Agriculture	Seasonal	1	13	Never attend	Agriculture	1	1	2	2	Piped outsid	no			Pit latrine	4	4
USE0468010	USE046801	USE046801002	Not underweight/obese	normal	Low	less than 5	No formal ed	agriculture	Lactating	Muslim	25	Married or l	middle	0	1100.1	33.12	7.98	242.35	12.04	Q2	2.66	9.38	7.32	25.8	below_RDA	18.5	Moderate ris	18.47	0	0	Never attend	Spouse	Agriculture	Part time	1	9	Never attend	Agriculture	1	1	1	2	Piped into c	no			Flush do no	3	3
USE0470010	USE047001	USE047001002	Not underweight/obese	normal	Moderate	less than 5	No formal ed	agriculture	Lactating	Muslim	30	Married or l	middle	1	1814.48	63.43	35.24	334.63	13.98	Q4	2.82	11.16	12.81	50.62	above_RDA	23.25	Low risk	25.5	0	0	Never attend	Spouse	Agriculture	Part time	1	10	Never attend	Agriculture	1	1	2	2	Piped outsid	no			No facility/	4	4
USE0481010	USE048101	USE048101002	Not underweight/obese	normal	Low	less than 5	No formal ed	agriculture	Lactating	Muslim	30	Married or l	rich	1	1119.49	42.37	21.56	204.17	15.14	Q4	1.96	13.18	5.49	36.88	below_RDA	29.5	Low risk	15.32	0	0	Never attend	Spouse	Agriculture	Part time	1	10	Never attend	Agriculture	0	1	2	2	Piped outsid	no			No facility/	5	5
USE0487010	USE048701	USE048701002	Not underweight/obese	normal	Moderate	less than 5	No formal ed	agriculture	Non-pregnant	Muslim	20	Married or l	poor	0	1760.63	51.73	24.83	352.44	11.75	Q2	2.49	9.26	10.98	40.74	above_RDA	20.5	Moderate ris	19.4	0	0	Never attend	Spouse	Agriculture	Part time	1	3	Never attend	Agriculture	0	1	0	2	Piped outsid	yes	Add Bleach o		Flush to som	1	1
USE0490010	USE049001	USE049001002	Not underweight/obese	normal	Moderate	less than 5	formal educa	agriculture	Lactating	Non_Muslim	35	Married or l	poor	1	1353.74	48.67	25.96	249.7	14.38	Q4	0	14.38	0	48.67	above_RDA	25.5	Low risk	20.58	0	0	Grade 1-10	Respondent i	Agriculture	Seasonal	1	22	Grade 1-10	Agriculture	1	1	4	2	Piped outsid	no			Pit latrine	6	6
USE0492010	USE049201	USE049201002	Not underweight/obese	normal	Low	less than 5	formal educa	agriculture	Lactating	Muslim	30	Married or l	poor	1	1049.87	30.65	16.37	210.61	11.68	Q3	2.79	8.89	7.32	23.33	below_RDA	21	Moderate ris	15.53	0	0	Grade 1-10	Respondent i	Agriculture	Seasonal	1	15	Never attend	Agriculture	1	1	4	2	Piped outsid	no			Pit latrine	6	6
USE0493010	USE049301	USE049301002	Not underweight/obese	normal	Low	5 or more fo	formal educa	agriculture	Lactating	Muslim	35	Married or l	middle	1	964.48	31.8	7.55	209.06	13.19	Q3	2.28	10.91	5.49	26.31	below_RDA	22.5	Moderate ris	17.25	0	0	Grade 1-10	Spouse	Agriculture	Part time	1	15	Grade 1-10	Agriculture	1	1	3	2	Piped outsid	no			No facility/	5	5
USE0496010	USE049601	USE049601002	Not underweight/obese	normal	Low	less than 5	formal educa	agriculture	Non-pregnant	Non_Muslim		Married or l	middle	1	1278.14	38.08	32.6	223.87	11.92	Q3	1.72	10.2	5.49	32.59	below_RDA	28.25	Low risk	18.73	0	0	Grade 1-10	Spouse	Agriculture	Part time	1	20	Grade 1-10	Agriculture	0	1	4	2	Piped outsid	no			No facility/	5	5
USE0500010	USE050001	USE050001002	Not underweight/obese	normal	Low	less than 5	No formal ed	agriculture	Lactating	Muslim	25	Married or l	poor	0	974.16	27.6	7.1	217.16	11.33	Q2	1.5	9.83	3.66	23.94	below_RDA	17.5	Moderate ris	17.39	0	0	Never attend	Spouse	Agriculture	Part time	1	4	Never attend	Agriculture	0	1	1	2	Piped outsid	no			No facility/	2	2
USE0502010	USE050201	USE050201002	Not underweight/obese	underweight	Low	less than 5	No formal ed	agriculture	Lactating	Muslim	25	Married or l	poor	0	1157.52	37.69	10.06	247.31	13.02	Q3	1.9	11.13	5.49	32.2	below_RDA	20.5	Moderate ris	18.7	0	0	Never attend	Spouse	Agriculture	Part time	1	5	Never attend	Agriculture	0	1	0	2	Piped outsid	no			No facility/	1	1
USE0515010	USE051501	USE051501002	Not underweight/obese	normal	Low	less than 5	No formal ed	agriculture	Lactating	Muslim	30	Married or l	rich	1	979.19	30.45	9.36	202.22	12.44	Q3	2.24	10.2	5.49	24.96	below_RDA	16.5	Moderate ris	9.25	0	0	Never attend	Spouse	Agriculture	Part time	1	15	Never attend	Agriculture	1	1	3	2	Piped outsid	no			No facility/	6	5
USE0516010	USE051601	USE051601002	Not underweight/obese	normal	Low	less than 5	formal educa	agriculture	Lactating	Muslim	30	Married or l	poor	1	1505.12	43.48	29.6	283.56	11.56	Q2	2.43	9.12	9.15	34.33	below_RDA	20.75	Moderate ris	17.2	0	0	Grade 1-10	Respondent i	Agriculture	Seasonal	1	15	Grade 1-10	Agriculture	1	1	3	2	Piped outsid	no			Pit latrine	5	5
USE0517010	USE051701	USE051701002	Not underweight/obese	normal	Low	less than 5	formal educa	agriculture	Non-pregnant	Muslim	25	Married or l	rich	0	821.96	22.16	11.22	166.78	10.78	Q1	0	10.78	0	22.16	below_RDA	17.5	Moderate ris	9.6	0	0	Grade 1-10	Spouse	Agriculture	Part time	1	12	Grade 1-10	Agriculture	0	1	1	2	Piped outsid	no			Hanging toil	3	2
USE0520010	USE052001	USE052001002	Not underweight/obese	normal	Moderate	less than 5	formal educa	agriculture	Non-pregnant	Muslim	35	Married or l	middle	1	1009.03	48.59	15.11	185.58	19.26	Q4	2.9	16.36	7.32	41.27	above_RDA	22.5	Moderate ris	16.63	0	0	Grade 1-10	Spouse	Agriculture	Part time	1	14	Grade 1-10	Agriculture	0	1	3	2	Piped outsid	no			No facility/	5	5
USE0522010	USE052201	USE052201002	Not underweight/obese	normal	Low	less than 5	formal educa	agriculture	Lactating	Muslim	25	Married or l	rich	0	1098.61	27.14	7.34	250.1	9.88	Q1	0	9.88	0	27.14	below_RDA	16.5	Moderate ris	18.93	0	0	Grade 1-10	Respondent i	Agriculture	Seasonal	1	7	Never attend	Agriculture	1	0	1	2	Piped outsid	no			Pit latrine	2	2
USE0529010	USE052901	USE052901002	Not underweight/obese	normal	Low		No formal ed	agriculture	Lactating	Muslim	35	Married or l	poor	1	1118.87	34.96	8.21	244.7	12.5	Q3	3.27	9.23	9.15	25.8	below_RDA	18.5	Moderate ris	18.48	0	0	Never attend	Spouse	Agriculture	Part time	1	20	Never attend	Agriculture	0	1	2	4	Piped outsid	no			No facility/	5	5
USE0535010	USE053501	USE053501002	Not underweight/obese	normal	Low	less than 5	formal educa	Non-agricult	Lactating	Non_Muslim	25	Married or l	rich	0	999.7	29.53	19.51	195.43	11.81	Q2	0	11.81	0	29.53	below_RDA	22.5	Moderate ris	18.78	0	0	Grade 1-10	Respondent i	Clerical	Does not kno	1	5	Grade 1-10	Clerical	0	1	0	2	Piped outsid	no			Flush to som	1	1
USE0537010	USE053701	USE053701002	Not underweight/obese	normal	Low	less than 5	formal educa	agriculture	Non-pregnant	Muslim	30	Married or l	poor	1	1089.8	32.11	9.29	237.28	11.79	Q2	2.02	9.77	5.49	26.62	below_RDA	16.5	Moderate ris	18.19	0	0	Grade 1-10	Respondent i	Agriculture	Seasonal	1	16	Never attend	Agriculture	0	1	4	2	Piped outsid	no			Pit latrine	5	5
USE0538150	USE053815	USE053815002	Overweight/obese	over&obese	Low	less than 5	formal educa	Non-agricult	Non-pregnant	Non_Muslim	20	Married or l	poor	0	828.15	19.69	26.05	144.19	9.51	Q1	0	9.51	0	19.69	below_RDA	22.5	Moderate ris	14.6	0	0	College dipl	Respondent i	Clerical	Seasonal	1	3	College dipl	Clerical	0	1	0	2	Piped into c	no			Pit latrine	1	1
USE0538160	USE053816	USE053816002	Not underweight/obese	normal	Low	less than 5	formal educa	Non-agricult	Non-pregnant	Muslim	20	Married or l	poor	0	1147.92	36.2	21.12	224.13	12.62	Q3	0	12.62	0	36.2	below_RDA	22.5	Moderate ris	20.53	0	0	College dipl	Respondent i	Clerical	Seasonal	1	6	Grade 1-10	Clerical	0	1	0	2	Piped into c	no			Pit latrine	1	1
USE0539010	USE053901	USE053901002	Not underweight/obese	normal	Low	5 or more fo	formal educa	agriculture	Lactating	Muslim	35	Married or l	middle	1	728.52	20.83	16.15	137.74	11.44	Q3	0	11.44	0	20.83	below_RDA	21	Moderate ris	12.97	0	0	Grade 1-10	Spouse	Agriculture	Part time	1	17	Grade 1-10	Agriculture	1	1	4	2	Piped outsid	no			No facility/	6	6
USE0933010	USE093301	USE093301002	Not underweight/obese	normal	Low	less than 5	No formal ed	agriculture	Lactating	Muslim	25	Married or l	middle	0	1100.1	33.12	7.98	242.35	12.04	Q2	2.66	9.38	7.32	25.8	below_RDA	18.5	Moderate ris	18.47	0	0	Never attend	Spouse	Agriculture	Part time	1	12	Never attend	Agriculture	0	1	4	2	Piped outsid	no			No facility/	5	5
USE1014010	USE101401	USE101401002	Not underweight/obese	normal	Low	less than 5	formal educa	agriculture	Lactating	Muslim	25	Married or l	poor	0	986.93	27.04	23.03	185.38	10.96	Q2	0	10.96	0	27.04	below_RDA	19.75	Moderate ris	17.16	0	0	Grade 1-10	Respondent i	Agriculture	Seasonal	1	10	Grade 1-10	Agriculture	0	1	1	2	Piped outsid	no			Pit latrine	3	3
USE1027010	USE102701	USE102701002	Not underweight/obese	normal	Low	less than 5	No formal ed	agriculture	Lactating	Non_Muslim	25	Married or l	poor	0	908.79	26.13	19.13	177.9	11.5	Q2	0	11.5	0	26.13	below_RDA	25.75	Low risk	20	0	0	Never attend	Respondent i	Agriculture	Seasonal	1	2	Never attend	Agriculture	1	0	0	2	Piped outsid	no			Pit latrine	1	1
USE1055020	USE105502	USE105502002	Not underweight/obese	normal	Low	less than 5	formal educa	agriculture	Lactating	Muslim	20	Married or l	middle	0	890.12	26.28	20.45	159.92	11.81	Q3	0	11.81	0	26.28	below_RDA	20.75	Moderate ris	12.05	0	0	Grade 1-10	Spouse	Agriculture	Part time	1	7	Grade 1-10	Agriculture	1	1	0	2	Piped outsid	no			No facility/	2	2
USE1055050	USE105505	USE105505002	Not underweight/obese	normal	High	less than 5	formal educa	Non-agricult	Non-pregnant	Non_Muslim	22	Married or l	poor	0	2354	88.34	26.59	480.71	15.01	Q4	1.24	13.77	7.32	81.02	above_RDA	21	Moderate ris	42.55	0	0	College dipl	Spouse	Medium scale	Full time	1	10	College dipl	Medium scale	0	1	0	2	Piped outsid	yes	Add Bleach o		Hanging toil	1	1
UUY0091010	UUY009101	UUY009101002	Not underweight/obese	normal	Low	less than 5	formal educa	Non-agricult	Lactating	Muslim	24	Married or l	rich	0	1093.08	38.61	16.36	214.25	14.13	Q4	4.69	9.44	12.81	25.8	below_RDA	18.5	Moderate ris	16.65	0	0	Grade 1-10	Spouse	No income ge	Full time	1	16	Never attend	Agriculture	1	2	3	5	Does not kno	yes	Boil		Other	3	3
UUY0093010	UUY009301	UUY009301002	Not underweight/obese	normal	Low	less than 5	formal educa	agriculture	Lactating	Muslim	25	Married or l	rich	0	974.16	27.6	7.1	217.16	11.33	Q2	1.5	9.83	3.66	23.94	below_RDA	17.5	Moderate ris	17.39	0	0	Grade 1-10	Spouse	Agriculture	Full time	1	15	Not finished	Agriculture	0	1	3	5	Does not kno	yes	Boil		Other	5	3
UUY0094010	UUY009401	UUY009401002	Not underweight/obese	normal	High	less than 5	formal educa	agriculture	Lactating	Muslim	25	Married or l	rich	0	1948.72	65.33	27.67	389.69	13.41	Q3	0	13.41	0	65.33	above_RDA	22.5	Moderate ris	30.37	0	0	Grade 1-10	Spouse	Agriculture	Full time	1	6	Grade 1-10	Agriculture	1	2	2	4	Does not kno	yes	Add Bleach o		No facility/	2	2
UUY0097010	UUY009701	UUY009701002	Overweight/obese	over&obese	Moderate	less than 5	formal educa	agriculture	Lactating	Muslim	25	Married or l	rich	0	1550.09	54.45	16.55	318.92	14.05	Q4	2.36	11.69	9.15	45.3	above_RDA	20.5	Moderate ris	23.33	0	0	Not finished	Spouse	Agriculture	Full time	1	12	Not finished	Agriculture	1	2	5	7	Unprotected	yes	Boil		Other	5	5
UUY0098010	UUY009801	UUY009801002	Not underweight/obese	normal	Moderate	less than 5	formal educa	agriculture	Lactating	Muslim	21	Married or l	rich	0	1240.26	41.29	16.95	248.53	13.32	Q3	4.13	9.18	12.81	28.47	below_RDA	18.5	Moderate ris	17.63	0	0	Grade 1-10	Spouse	Agriculture	Full time	1	4	Grade 1-10	Agriculture	1	2	2	4	Unprotected	yes	Boil		Hanging toil	2	2
UUY0099010	UUY009901	UUY009901002	Not underweight/obese	normal	High	less than 5	formal educa	agriculture	Non-pregnant	Muslim	22	Married or l	rich	0	2141.42	72.79	36.69	406.95	13.6	Q4	1.71	11.89	9.15	63.64	above_RDA	25	Low risk	26.48	0	0	Technical or	Respondent i	Agriculture	Full time	1	15	Not finished	Agriculture	1	2	2	6	Unprotected	yes	Add Bleach o		Composite to	4	4
UUY0101010	UUY010101	UUY010101002	Overweight/obese	over&obese	Low	less than 5	formal educa	agriculture	Lactating	Muslim	32	Married or l	rich	1	1240.26	41.29	16.95	248.53	13.32	Q3	4.13	9.18	12.81	28.47	below_RDA	18.5	Moderate ris	17.63	0	0	Not finished	Spouse	Agriculture	Full time	1	15	Not finished	Agriculture	1	2	3	5	Unprotected	yes	Boil		Flush orpour	3	3
UUY0103010	UUY010301	UUY010301002	Not underweight/obese	normal	High	less than 5	formal educa	agriculture	Lactating	Muslim	32	Married or l	rich	1	2369.44	76.9	41.56	447.92	12.98	Q3	2.16	10.82	12.81	64.09	above_RDA	27.5	Low risk	99.59	0	0	Not finished	Spouse	Agriculture	Full time	1	20	Not finished	Agriculture	2	7	7	9	Protected we	yes	Boil		No facility/	7	7
UUY0105010	UUY010501	UUY010501002	Not underweight/obese	normal	Moderate	less than 5	formal educa	agriculture	Non-pregnant	Muslim	30	Married or l	rich	1	1202.71	37.63	16.48	243.84	12.51	Q3	3.04	9.47	9.15	28.47	below_RDA	18.5	Moderate ris	17.62	0	0	Grade 1-10	Respondent i	Agriculture	Full time	1	18	Grade 1-10	Agriculture	0	1	3	5	Unprotected	yes	Boil		Composite to	3	3
UUY0106010	UUY010601	UUY010601002	Not underweight/obese	normal	Low	less than 5	formal educa	agriculture	Lactating	Muslim	21	Married or l	rich	0	1190.64	36.1	11.36	254.04	12.13	Q2	2.46	9.67	7.32	28.78	below_RDA	16.5	Moderate ris	18.41	0	0	Grade 1-10	Spouse	Agriculture	Part time	1	8	Grade 1-10	Agriculture	1	1	2	4	Protected we	yes	Boil		Other	2	2
UUY0107010	UUY010701	UUY010701002	Not underweight/obese	normal	Low	less than 5	formal educa	agriculture	Lactating	Muslim	25	Married or l	rich	0	1240.26	41.29	16.95	248.53	13.32	Q3	4.13	9.18	12.81	28.47	below_RDA	18.5	Moderate ris	17.63	0	0	Not finished	Spouse	Agriculture	Full time	1	17	Not finished	Agriculture	1	2	3	7	Unprotected	yes	Boil		Other	5	5
UUY0108010	UUY010801	UUY010801002	Not underweight/obese	normal	Moderate	less than 5	formal educa	agriculture	Lactating	Muslim	30	Married or l	rich	1	1495.65	52.43	25.17	284.66	14.02	Q4	2.94	11.09	10.98	41.45	above_RDA	22.75	Moderate ris	18.9	0	0	Not finished	Respondent i	Agriculture	Full time	1	25	Not finished	Agriculture	1	1	6	8	Does not kno	yes	Boil		Other	7	6
UUY0115010	UUY011501	UUY011501002	Not underweight/obese	normal	Moderate	less than 5	formal educa	agriculture	Lactating	Muslim	30	Married or l	rich	1	1521.54	45.4	17.68	315.41	11.94	Q2	2.41	9.53	9.15	36.25	below_RDA	18.5	Moderate ris	19.23	0	0	Grade 1-10	Spouse	Agriculture	Full time	1	14	Not finished	Agriculture	1	2	3	5	Does not kno	yes	Add Bleach o		No facility/	3	3
UUY0121010	UUY012101	UUY012101002	Not underweight/obese	normal	Low	less than 5	formal educa	agriculture	Lactating	Muslim	30	Married or l	rich	1	1240.26	41.29	16.95	248.53	13.32	Q3	4.13	9.18	12.81	28.47	below_RDA	18.5	Moderate ris	17.63	0	0	Not finished	Spouse	Agriculture	Full time	1	25	Not finished	Agriculture	1	1	6	3	Does not kno	yes	Boil		Other	6	6
UUY0122010	UUY012201	UUY012201002	Not underweight/obese	normal	Low	less than 5	formal educa	Non-agricult	Lactating	Muslim	30	Married or l	rich	1	1240.26	41.29	16.95	248.53	13.32	Q3	4.13	9.18	12.81	28.47	below_RDA	18.5	Moderate ris	17.63	0	0	Grade 1-10	Spouse	Sales and se	Full time	1	18	Grade 1-10	Sales and se	1	1	3	5	Does not kno	yes	Add Bleach o		No facility/	3	3
UUY0123010	UUY012301	UUY012301002	Overweight/obese	over&obese	Low	less than 5	formal educa	agriculture	Lactating	Muslim	25	Married or l	rich	0	1025.02	25.8	7.04	232.96	10.07	Q1	0	10.07	0	25.8	below_RDA	16.5	Moderate ris	18.44	0	0	Not finished	Spouse	Agriculture	Part time	1	17	Not finished	Agriculture	1	5	2	7	Unprotected	yes	Boil		No facility/	5	5
UUY0127010	UUY012701	UUY012701002	Not underweight/obese	normal	Low	less than 5	formal educa	agriculture	Lactating	Muslim	25	Married or l	rich	0	997.11	28.47	7.3	223.05	11.42	Q2	1.47	9.95	3.66	24.81	below_RDA	18	Moderate ris	18.95	0	0	Not finished	Spouse	Agriculture	Full time	1	8	Not finished	Agriculture	6	6	6	8	Protected we	yes	Add Bleach o		Hanging toil	6	6
UUY0128010	UUY012801	UUY012801002	Not underweight/obese	normal	Low	5 or more fo	formal educa	agriculture	Lactating	Muslim	25	Married or l	rich	0	1313.85	42.63	17.25	265.67	12.98	Q3	3.9	9.08	12.81	29.81	below_RDA	18.5	Moderate ris	18.13	0	0	Not finished	Spouse	Agriculture	Full time	1	9	Not finished	Agriculture	2	2	2	4	Unprotected	yes	Add Bleach o		No facility/	2	2
UUY0132010	UUY013201	UUY013201002	Not underweight/obese	underweight	High	less than 5	formal educa	agriculture	Non-pregnant	Muslim	25	Married or l	rich	0	1727.49	69.04	25.81	332.16	15.99	Q4	2.97	13.02	12.81	56.23	above_RDA	22.5	Moderate ris	27.21	0	0	Grade 1-10	Spouse	Agriculture	Full time	1	10	Grade 1-10	Agriculture	0	1	3	6	Does not kno	yes	Add Bleach o		No facility/	4	4
UUY0134010	UUY013401	UUY013401002	Not underweight/obese	normal	Low	less than 5	formal educa	agriculture	Non-pregnant	Muslim	25	Married or l	rich	0	1173.09	36.57	16.25	237.12	12.47	Q3	3.12	9.35	9.15	27.42	below_RDA	18.5	Moderate ris	16.48	0	0	Not finished	Spouse	Agriculture	Full time	1	13	Not finished	Agriculture	1	3	3	5	Protected we	yes	Boil		Other	4	3
UUY0140010	UUY014001	UUY014001002	Not underweight/obese	normal	Low	less than 5	formal educa	agriculture	Lactating	Muslim	31	Married or l	rich	1	1093.08	38.61	16.36	214.25	14.13	Q4	4.69	9.44	12.81	25.8	below_RDA	18.5	Moderate ris	16.65	0	0	Grade 1-10	Spouse	Agriculture	Full time	1	18	Not finished	Agriculture	1	2	5	7	Does not kno	yes	Boil		Other	5	5
UUY0143010	UUY014301	UUY014301002	Overweight/obese	over&obese	Moderate	less than 5	formal educa	agriculture	Lactating	Muslim	30	Married or l	rich	1	1604.48	51.65	19.67	334.66	12.88	Q3	1.37	11.51	5.49	46.16	above_RDA	23	Low risk	29.77	0	0	Grade 1-10	Spouse	Agriculture	Full time	1	17	Grade 1-10	Agriculture	0	1	3	5	Unprotected	yes	Boil		No facility/	3	3
UUY0767010	UUY076701	UUY076701002	Overweight/obese	over&obese	Low	less than 5	formal educa	agriculture	Non-pregnant	Muslim	25	Married or l	rich	0	1239.8	44.24	23.86	229.28	14.27	Q4	3.54	10.73	10.98	33.26	below_RDA	22.5	Moderate ris	16.37	0	0	Grade 1-10	Spouse	Agriculture	Full time	1	14	Not finished	Agriculture	1	1	2	4	Unprotected	yes	Add Bleach o		No facility/	2	2
UUY0898090	UUY089809	UUY089809002	Not underweight/obese	normal	Low	less than 5	formal educa	Non-agricult	Non-pregnant	Muslim	25	Married or l	rich	0	1512.92	36.81	25.88	304.16	9.73	Q1	0	9.73	0	36.81	below_RDA	16.5	Moderate ris	61.44	0	0	Not finished	Spouse	Professional	Full time	1	19	Grade 1-10	Agriculture	0	1	1	4	Does not kno	yes	Add Bleach o		No facility/	2	2
WEL0762010	WEL076201	WEL076201002	Not underweight/obese	underweight	Moderate	less than 5	formal educa	agriculture	Non-pregnant	Muslim	42	Married or l	rich	2	1170.99	37.64	18.46	230.72	12.86	Q4	3.75	9.11	10.98	26.66	below_RDA	21	Moderate ris	16.98	0	0	Not finished	Spouse	Agriculture	Full time	1	14	Not finished	Agriculture	0	1	3	2	Piped outsid	yes	Add Bleach o		Pit latrine	7	4
WEL0765010	WEL076501	WEL076501002	Not underweight/obese	normal	Low	5 or more fo	formal educa	agriculture	Lactating	Muslim	38	Married or l	rich	2	910.67	27.71	16.43	178.41	12.17	Q3	2.41	9.76	5.49	22.21	below_RDA	20.5	Moderate ris	15.28	0	0	Not finished	Spouse	Agriculture	Full time	1	13	Not finished	Agriculture	1	1	4	2	Piped outsid	yes	Add Bleach o		No facility/	6	6
WEL0767010	WEL076701	WEL076701002	Not underweight/obese	normal	Low	less than 5	formal educa	agriculture	Lactating	Muslim	41	Married or l	poor	2	1173.09	36.57	16.25	237.12	12.47	Q3	3.12	9.35	9.15	27.42	below_RDA	18.5	Moderate ris	16.48	0	0	Not finished	Spouse	Agriculture	Full time	1	10	Not finished	Agriculture	1	1	3	2	Piped outsid	yes	Add Bleach o		Pit latrine	5	5
WEL0776010	WEL077601	WEL077601002	Not underweight/obese	underweight	Moderate	less than 5	formal educa	agriculture	Non-pregnant	Muslim	40	Married or l	rich	2	1401.45	36.88	26.76	272.82	10.53	Q2	1.04	9.48	3.66	33.22	below_RDA	19	Moderate ris	18.58	0	0	Not finished	Spouse	Agriculture	Full time	1	12	Not finished	Agriculture	0	1	3	2	Piped outsid	yes	Add Bleach o		No facility/	5	4
WEL0778010	WEL077801	WEL077801002	Not underweight/obese	normal	Moderate	5 or more fo	formal educa	agriculture	Non-pregnant	Muslim	48	Married or l	poor	2	1440.77	50.4	38.14	241.25	13.99	Q4	5.18	8.81	18.67	31.74	above_RDA	24	Low risk	17.32	2.27	4.5	Not finished	Spouse	Agriculture	Full time	1	22	Not finished	Agriculture	0	1	4	5	Piped outsid	yes	Add Bleach o		No facility/	9	7
WEL1200010	WEL120001	WEL120001002	Not underweight/obese	normal	Low	less than 5	formal educa	agriculture	Lactating	Muslim	37	Married or l	rich	2	1093.08	38.61	16.36	214.25	14.13	Q4	4.69	9.44	12.81	25.8	below_RDA	18.5	Moderate ris	16.65	0	0	Not finished	Spouse	Agriculture	Full time	1	12	Not finished	Agriculture	0	1	4	2	Piped outsid	no			No facility/	6	5
WOE0007010	WOE000701	WOE000701002	Not underweight/obese	normal	High	less than 5	No formal ed	agriculture	Lactating	Muslim	30	Married or l	poor	1	1358.67	64.59	38.67	203.24	19.01	Q4	2.69	16.32	9.15	55.44	above_RDA	26.5	Low risk	14.58	0	0	Never attend	Spouse	Agriculture	Full time	1	15	Grade 1-10	Agriculture	1	1	4	0	Protected we	no			Bucket toile	7	6
WOE0019010	WOE001901	WOE001901002	Not underweight/obese	normal	Low	less than 5	No formal ed	agriculture	Non-pregnant	Muslim	40	Married or l	poor	2	1276.81	40.53	17.94	255.5	12.7	Q3	2.87	9.83	9.15	31.38	below_RDA	16.5	Moderate ris	17.96	0	0	Never attend	Spouse	Agriculture	Full time	1	20	Never attend	Agriculture	0	1	0	6	Protected we	no			No facility/	5	4
WOE0024010	WOE002401	WOE002401002	Not underweight/obese	normal	Moderate	less than 5	No formal ed	agriculture	Non-pregnant	Muslim	35	Married or l	poor	1	1524.51	44.19	28.69	291.88	11.6	Q2	3.36	8.23	12.81	31.38	below_RDA	17.5	Moderate ris	18.64	0	0	Never attend	Spouse	Agriculture	Full time	1	16	Never attend	Agriculture	0	1	4	0	Protected we	no			No facility/	6	5
WOE0025010	WOE002501	WOE002501002	Not underweight/obese	normal	Moderate	less than 5	No formal ed	agriculture	Non-pregnant	Muslim	35	Married or l	poor	1	1327.38	40.76	26.58	250.56	12.28	Q2	3.86	8.42	12.81	27.95	below_RDA	21.5	Moderate ris	18.47	0	0	Never attend	Spouse	Agriculture	Full time	1	16	Never attend	Agriculture	1	1	2	0	Protected we	no			No facility/	4	4
WOE0047010	WOE004701	WOE004701002	Not underweight/obese	underweight	Moderate	less than 5	No formal ed	agriculture	Non-pregnant	Muslim	28	Married or l	poor	1	871.73	34.7	21.44	147.13	15.92	Q4	4.2	11.72	9.15	25.55	below_RDA	25	Low risk	12.39	0	0	Never attend	Spouse	Agriculture	Full time	1	11	Never attend	Agriculture	0	1	3	0	Protected we	no			No facility/	4	4
WOE0057010	WOE005701	WOE005701002	Not underweight/obese	normal	Low	less than 5	No formal ed	agriculture	Non-pregnant	Muslim	30	Married or l	poor	1	1298.54	42.17	25.86	239.23	12.99	Q4	3.95	9.04	12.81	29.36	below_RDA	25.25	Low risk	16.97	0	0	Never attend	Spouse	Agriculture	Full time	1	17	Never attend	Agriculture	1	1	5	0	Protected we	no			No facility/	8	6
WOE0079010	WOE007901	WOE007901002	Not underweight/obese	normal	Moderate	less than 5	No formal ed	agriculture	Lactating	Muslim	28	Married or l	poor	1	1407.77	48.28	26.33	262.07	13.72	Q4	3.64	10.08	12.81	35.46	above_RDA	29.25	Low risk	19.48	0	0	Never attend	Spouse	Agriculture	Full time	1	12	Never attend	Agriculture	0	1	4	0	Protected we	no			No facility/	5	5
WOE0099010	WOE009901	WOE009901002	Not underweight/obese	normal	Low	less than 5	No formal ed	agriculture	Non-pregnant	Muslim	30	Married or l	poor	1	1080.6	38.49	12.86	217.26	14.25	Q4	0	14.25	0	38.49	below_RDA	20.5	Moderate ris	14.76	0	0	Never attend	Spouse	Agriculture	Full time	1	15	Never attend	Agriculture	1	1	4	0	Protected we	no			Flush orpour	6	6
WOE1218010	WOE121801	WOE121801002	Not underweight/obese	normal	Moderate	less than 5	No formal ed	agriculture	Lactating	Muslim	25	Married or l	poor	0	1436.86	42.24	27.01	274.16	11.76	Q3	3.57	8.19	12.81	29.42	below_RDA	16.5	Moderate ris	16.78	0	0	Never attend	Spouse	Agriculture	Full time	1	3	Never attend	Agriculture	1	0	0	0	Protected we	no			No facility/	1	1
YUS0341010	YUS034101	YUS034101002	Not underweight/obese	normal	Moderate	less than 5	No formal ed	agriculture	Lactating	Muslim	35	Married or l	middle	1	1383.8	46.17	19.56	275.46	13.34	Q4	3.17	10.17	10.98	35.18	above_RDA	22.5	Moderate ris	18.48	0	0	Never attend	Spouse	Agriculture	Full time	1	4	Never attend	Agriculture	1	1	0	2	Piped into d	no			No facility/	1	1
YUS0343010	YUS034301	YUS034301002	Not underweight/obese	normal	Moderate	less than 5	No formal ed	agriculture	Non-pregnant	Muslim	40	Married or l	rich	2	1205.67	45.13	9.13	260.66	14.97	Q4	4.25	10.72	12.81	32.32	below_RDA	27	Low risk	25.1	0	0	Never attend	Spouse	Agriculture	Full time	1	10	Never attend	Agriculture	0	1	0	2	Piped into c	no			Bucket toile	1	1
[truncated: 51 more columns]
